# Supplementary material for: Comparing microbial community compositions of biogas and sewage treatment plants by analyzing 16S rRNA gene data
Source: Data Brief. 2018 Oct 4;21:395–402. doi: 10.1016/j.dib.2018.09.118 (PMC6197571; doi:10.1016/j.dib.2018.09.118)
Supplement: Supplementary file 2 — Supplementary material [file mmc2.zip]

Archive with 5 entries (5 files):
- Kopie von Tab. 5_final.xlsx
- Kopie von Tab. 6_final.xlsx
- Kopie von Tab. 7_final.xlsx
- Kopie von Tab. 8_final.xlsx
- Kopie von Tab. 9_final.xlsx
