# Supplementary material for: Comparing microbial community compositions of biogas and sewage treatment plants by analyzing 16S rRNA gene data
Source: Data Brief. 2018 Oct 4;21:395–402. doi: 10.1016/j.dib.2018.09.118 (PMC6197571; doi:10.1016/j.dib.2018.09.118)
Supplement: Supplementary file 2 — Supplementary material [file mmc2.zip › Kopie von Tab. 5_final.xlsx]

## Sheet: BP OTU rel. abund.
Table 5. List of all OTUs found in BPs with a minimum relative abundance of ≥ 0.1 % in at least one plant. Due to the low number of archaeal counts in some plants, archaeal and bacterial community was separated from each other. Absolute counts of each OTU was divided by the total sum of all reads of the appropriate plant to retrieve the relative abundance. Sum for bacterial as well as for archaea…
OTU	Kingdom	Phylum	Class	Order	Family	Topological role due to network analysis	z-value (within-module connectivity)	Pi-value (among-module connectivity)	BP01	BP02	BP03	BP04	BP05	BP06	BP07	BP08	BP09	BP10	BP11	BP12	BP13	BP14	BP15	BP16
OTU0001	Bacteria	Firmicutes	Clostridia	MBA08	NA	Peripherals	-0.135831	0	3.3044	3.63859	2.54036	19.7679	7.54929	23.9169	28.4776	28.7955	27.7862	23.821	24.379	20.2839	21.518	32.3146	33.6169	1.63351
OTU0002	Bacteria	Firmicutes	Clostridia	SHA-98	NA	No part of network	-	-	1.64264	4.01432	1.98958	4.56822	5.01527	8.55256	14.3325	14.0221	13.1828	7.30873	8.47672	12.3696	13.3341	12.7443	8.40423	0.937752
OTU0003	Bacteria	Firmicutes	Clostridia	MBA08	NA	No part of network	-	-	8.79845	8.62188	5.96044	7.64139	13.4972	3.04259	3.27868	3.38034	6.93235	2.32797	4.87579	5.25777	3.86266	2.68683	2.13173	0.103497
OTU0004	Bacteria	Firmicutes	Clostridia	Clostridiales	Tissierellaceae	Peripherals	-0.247797	0	4.87697	5.29969	7.62031	5.44864	7.63728	7.02369	2.66041	2.56655	2.16465	0.0261671	2.61682	2.01179	2.57511	2.65053	0.0300783	0.0490563
OTU0005	Bacteria	Bacteroidetes	Bacteroidia	Bacteroidales	NA	No part of network	-	-	0.375626	1.00734	0.218424	0.503003	2.09409	2.52792	0.617141	0.652906	2.45132	8.48173	6.64271	3.48673	6.71997	2.99546	2.25764	3.88861
OTU0006	Bacteria	Thermotogae	Thermotogae	Thermotogales	Thermotogaceae	No part of network	-	-	0.00358308	0.00929423	0.00679038	1.05767	0.0183013	0.0317883	0.389881	0.502669	0.557997	1.26721	0.0509945	0.392396	0.0881886	0.654099	17.9585	46.3642
OTU0007	Bacteria	WWE1	Cloacamonae	Cloacamonales	Cloacamonaceae	No part of network	-	-	2.56787	0.00830548	0.0603589	0.0830585	0.0522643	0.00696315	0.0307259	0.00855518	0.0409122	0.00902312	0.00603882	0.00996209	0.0451525	0.059183	0.263627	0.0649098
OTU0008	Bacteria	Firmicutes	Clostridia	Halanaerobiales	Halanaerobiaceae	No part of network	-	-	0.0579265	0.0185885	0.0165987	0.218444	0.041002	3.82973	2.06088	1.98793	1.93509	4.89053	5.45731	5.67286	8.00752	1.4233	2.34257	6.58072
OTU0009	Bacteria	Firmicutes	Clostridia	Clostridiales	Caldicoprobacteraceae	Peripherals	-0.70656	0	1.39123	2.373	2.05824	2.99011	2.86838	6.7815	0.608522	0.662296	1.17026	2.74303	2.32607	0.703434	1.79905	1.67673	0.0403993	0.518082
OTU0010	Bacteria	Bacteroidetes	Bacteroidia	Bacteroidales	Porphyromonadaceae	No part of network	-	-	0.0565331	0.0272894	0.0177304	0.741879	0.163304	0.966363	4.51521	4.79925	3.06842	3.98822	2.00288	2.82259	4.19778	5.04689	0.190496	2.00712
OTU0011	Bacteria	Firmicutes	Clostridia	MBA08	NA	No part of network	-	-	0.0451866	0.199925	0.622451	1.61765	1.13363	1.61969	2.17329	2.14923	3.7787	1.19538	3.06414	2.37457	1.26163	2.08774	3.00783	0.183363
OTU0012	Bacteria	Chloroflexi	Anaerolineae	Anaerolineales	Anaerolinaceae	Peripherals	-0.70656	0	0.333824	0.0355949	0.0441375	0	0.0306195	0.0261875	0.000562059	0.000417326	0.0335253	0.000360925	0.0055915	0.0334837	0.000352754	0.000363086	0.000884656	0
OTU0013	Bacteria	Firmicutes	Clostridia	Natranaerobiales	ML1228J-1	Peripherals	-0.543326	0	4.18026	2.82782	0.269352	0.140701	2.51643	1.12924	4.12176	4.15239	2.01407	0.327178	0.916783	0.0592191	1.54841	4.57488	0.612477	0.0257246
OTU0014	Bacteria	Synergistetes	Synergistia	Synergistales	Anaerobaculaceae	No part of network	-	-	0.0400111	0.0391544	0.0150897	0.333895	0.174742	0.253701	1.46304	1.62715	2.83005	4.07845	1.55041	1.10579	1.73273	2.92284	2.55842	0.485777
OTU0015	Bacteria	Firmicutes	Clostridia	Thermoanaerobacterales	Thermoanaerobacteraceae	No part of network	-	-	0.00935582	0.0575451	0.052814	0.182729	0.276807	0.381913	4.94612	4.77838	0.643231	2.86935	0.600304	5.78355	3.31589	0.187715	1.58029	0.0197422
OTU0016	Bacteria	Synergistetes	Synergistia	Synergistales	Thermovirgaceae	No part of network	-	-	0.0300581	0.116079	0.0422512	0.00166117	0.0234046	0.0236141	0.0116159	0.000834651	0.0406281	0.0014437	0.0210241	0.0279492	0.0160503	0.0299546	0.028309	0.0149562
OTU0017	Bacteria	Firmicutes	Clostridia	Clostridiales	NA	No part of network	-	-	0.268134	0.470051	0.512296	1.72762	0.839045	2.37655	2.47306	2.33702	0.999508	1.89486	1.35471	1.77547	1.76307	0.775733	0.430532	0.151357
OTU0018	Bacteria	WWE1	Cloacamonae	Cloacamonales	Cloacamonaceae	No part of network	-	-	8.14156	0.00968973	0.23804	0.000664468	0.0109104	0.00772001	0.003185	0.000208663	0.0127851	0.0173244	0.0268392	0.0116224	0.00529131	0.000181543	0.000294885	0.00179474
OTU0020	Bacteria	Bacteroidetes	Bacteroidia	Bacteroidales	NA	Peripherals	-0.70656	0	0.276494	0.0484487	0.0516823	0.00415293	0.0295637	0.00877962	0.0108665	0.00834651	0.0127851	0.00667711	0.0205767	0.0124526	0.0158739	0.0225113	0.0171033	0.0122641
OTU0022	Bacteria	Firmicutes	Clostridia	MBA08	NA	No part of network	-	-	0.0573293	1.10898	0.0984605	1.21166	1.04722	3.5724	0.757655	0.728859	0.71085	1.12572	1.90022	1.45696	3.95085	0.397034	0.104094	0.275194
OTU0023	Bacteria	Chloroflexi	Anaerolineae	Anaerolineales	Anaerolinaceae	No part of network	-	-	0.242654	0.00296624	0.012449	0.00365458	0.00281559	0.00650903	0.0251053	0.0242049	0.00795516	0.028874	0.010512	0.00442759	0.0310424	0.0319515	0.0347965	0.0152553
OTU0024	Bacteria	Firmicutes	Clostridia	Clostridiales	Clostridiaceae	Peripherals	0	0	0.0296599	0.0391544	0.013958	0.513468	0.0527923	2.39169	0.701637	0.647689	1.36232	4.90858	1.55064	0.912361	2.66329	1.56127	0.220869	12.3538
OTU0025	Bacteria	Bacteroidetes	Bacteroidia	Bacteroidales	Bacteroidaceae	No part of network	-	-	3.24468	3.55949	3.29409	3.18945	3.50189	0.0669067	0.0269788	0.00375593	0.00198879	0.0193095	0.391853	0.0132828	0.00740784	0.000544629	0.00442328	0.0421764
OTU0026	Bacteria	Firmicutes	Clostridia	Thermoanaerobacterales	NA	No part of network	-	-	0.228123	0.310862	0.259543	0.831748	0.558718	0.805152	1.35344	1.17957	2.26523	1.10281	1.32429	2.14406	1.12634	1.4665	2.21282	0.0960187
OTU0027	Bacteria	Firmicutes	OPB54	NA	NA	No part of network	-	-	0.92762	0.591469	0.744678	1.62762	0.658496	0.913383	1.33601	1.27931	1.82713	0.879574	1.40168	1.82445	0.763007	1.07455	0.495702	0.533936
OTU0028	Bacteria	Firmicutes	Clostridia	Clostridiales	Clostridiaceae	No part of network	-	-	0.579663	1.03225	0.862755	2.67449	1.14454	0.988313	0.845524	0.810864	0.487253	0.82742	0.865341	0.972134	0.814333	0.407382	0.338823	0.107984
OTU0029	Bacteria	Bacteroidetes	Bacteroidia	Bacteroidales	Porphyromonadaceae	Peripherals	-0.543326	0.5	0.0254797	0.015029	0.00603589	0.415293	0.0772527	0.361327	1.32028	1.38656	1.03872	0.904658	0.77543	0.946952	1.44982	2.61422	0.0215266	0.655679
OTU0031	Bacteria	OP9	OPB46	OPB72	TIBD11	No part of network	-	-	0.212795	0.0363859	0.0196166	0.0883743	0.154505	0.717809	0.231568	0.26062	0.700906	0.583976	0.368592	0.178211	0.976424	1.40478	1.37151	0.262032
OTU0032	Bacteria	Bacteroidetes	Bacteroidia	Bacteroidales	NA	Peripherals	-0.516398	0	1.32733	0.10461	0.263316	0	1.4986	0.00908236	0.00936765	0.00104331	0.00767104	0.00252647	0.00469686	0.0152199	0.0164031	0.00290469	0.00235908	0.00358948
OTU0033	Bacteria	Firmicutes	Clostridia	Clostridiales	Clostridiaceae	No part of network	-	-	2.42853	1.19461	0.711481	2.19275	2.85078	0.357088	0.00843088	0.00772053	0.00113645	0.00378971	0.00492052	0.00636467	0.0684343	0.000181543	0.00235908	0.192636
OTU0035	Bacteria	Bacteroidetes	Bacteroidia	Bacteroidales	NA	Peripherals	-0.296586	0	0.046381	0.211592	0.0652631	0.108641	0.0691579	0.0033302	0.904353	1.10654	0.716816	0.00378971	0.382011	1.85073	0.00529131	2.41452	0.212022	0.00239299
OTU0036	Bacteria	Firmicutes	Clostridia	Clostridiales	Clostridiaceae	Peripherals	-0.533843	0.5	2.11004	2.82782	1.21472	0.710815	1.48821	0.00711452	0.281029	0.25123	0.0866544	0.0306786	0.239987	0.199518	0.141631	0.321694	0.0345016	0.00448685
OTU0037	Bacteria	Tenericutes	RF3	ML615J-28	NA	No part of network	-	-	0.463611	0.875635	0.0988377	0.282067	0.480938	0.326965	0.678592	0.732615	0.581579	0.57351	0.820162	0.930625	1.13816	0.623418	0.363004	0.321558
OTU0041	Bacteria	OP9	OPB46	SHA-1	NA	No part of network	-	-	3.48355	1.42083	0.775235	0.0915305	0.781678	0.00257334	0.00487118	0.00709454	0.00312524	0.00974497	0.0163272	0.0033207	0.0102299	0.00363086	0.00707725	0.00418773
OTU0042	Bacteria	Firmicutes	Clostridia	Clostridiales	Caldicoprobacteraceae	No part of network	-	-	0.0185126	0.0318377	0.0105628	0.37476	0.10752	0.405225	0.894236	0.855935	0.896376	0.867302	0.652193	1.00589	0.636545	0.598365	0.721289	0.0502528
OTU0043	Bacteria	WWE1	Cloacamonae	Cloacamonales	NA	No part of network	-	-	0.0254797	1.63954	8.073	0.0797362	1.39618	0.0652416	0.000187353	0.000417326	0.000852338	0	0.211806	0.00415087	0.00246928	0.000726172	0.00147443	0.0388861
OTU0046	Bacteria	Bacteroidetes	Bacteroidia	Bacteroidales	Marinilabiaceae	No part of network	-	-	0.997888	2.86737	1.37996	0.61347	0.50311	0.819532	0.313816	0.381853	0.210243	0.346668	0.940491	0.400144	0.0435651	0.301543	0.0079619	0.0155544
OTU0047	Bacteria	Tenericutes	RF3	ML615J-28	NA	No part of network	-	-	0.540647	0.246396	0.178059	0.389378	0.605351	0.720231	0.241685	0.257073	0.680166	0.549869	0.728908	0.149708	0.945205	0.26124	0.572372	0.0206395
OTU0048	Bacteria	Firmicutes	Clostridia	Clostridiales	Clostridiaceae	No part of network	-	-	0.0250816	0.00771223	0.00943108	0.857995	0.567693	0.267627	0.43597	0.469074	0.21621	0.240917	1.85369	1.87315	0.146746	0.595824	0.00147443	0.333523
OTU0049	Bacteria	Firmicutes	Clostridia	MBA08	NA	No part of network	-	-	1.36774	0.161561	2.13406	0.350507	1.56177	0.000605491	0.105667	0.107879	0.00482992	0.00198509	0.00805176	0.631486	0.00194015	0.0076248	0.0141545	0.00149562
OTU0050	Bacteria	WWE1	Cloacamonae	Cloacamonales	Cloacamonaceae	No part of network	-	-	0.0503622	0.00435049	0.00226346	5.61476	0.155561	0.000756864	0.00206088	0.0016693	0.000284113	0.000902312	0.0140906	0.000276725	0.000705508	0.000544629	0.0020642	0.021836
OTU0051	Bacteria	Firmicutes	Clostridia	Thermoanaerobacterales	Thermoanaerobacteraceae	Peripherals	-0.543326	0	0.0137351	0.0616979	0.00603589	0.106813	0.130045	0.112016	0.554752	0.529378	0.596637	0.598052	0.745683	0.742729	0.67429	0.77773	1.12027	0.00747809
OTU0053	Bacteria	Firmicutes	Clostridia	Thermoanaerobacterales	Thermoanaerobacteraceae	No part of network	-	-	0.00238872	0.000395499	0.00150897	2.65787	0.00281559	2.63389	0.0359718	0.0360987	0.00880749	0.00108277	0	0.000276725	0.000705508	0.000363086	0.00058977	1.92037
OTU0054	Bacteria	Firmicutes	Clostridia	Clostridiales	Ruminococcaceae	No part of network	-	-	0.252408	0.308687	0.644709	0.327417	0.46774	0.504828	0.551567	0.534594	0.201436	0.375903	0.336832	0.361679	0.552237	0.445506	0.0159238	0.0849511
OTU0056	Bacteria	Firmicutes	Clostridia	Clostridiales	Tissierellaceae	No part of network	-	-	0.00756428	0.118057	0.012449	0.158808	0.331008	2.10408	0.286275	0.289833	0.207402	0.474616	0.500775	0.312699	0.730907	0.175734	0.00943633	0.0131614
OTU0058	Bacteria	Firmicutes	Clostridia	Clostridiales	Clostridiaceae	No part of network	-	-	1.60602	2.2939	1.21699	0.492371	0.442047	0.0614573	0.09555	0.0870124	0.0551179	0.11315	0.147168	0.152199	0.0760185	0.0702571	0.0058977	0.0113667
OTU0061	Bacteria	Bacteroidetes	NA	NA	NA	Peripherals	-0.247797	0	0.115256	0.00474599	0.00452692	0.000996703	0.00316754	0.00302745	0.00768147	0	0.00312524	0.000180462	0.00581516	0.00359742	0.00687871	0.00290469	0.00058977	0.00478598
OTU0062	Bacteria	Firmicutes	Clostridia	SHA-98	NA	No part of network	-	-	0.0079624	0.00415274	0.00490416	0.224424	0.0464572	0.0516181	0.137517	0.146273	1.63791	0.391243	0.712581	1.53748	0.213064	0.612344	1.19517	0.0454668
OTU0063	Bacteria	Firmicutes	Clostridia	Clostridiales	Caldicoprobacteraceae	Peripherals	-0.247797	0	0.261167	0.451858	0.347818	0.679253	0.504518	0.099906	0.243746	0.228903	0.707725	0.173605	0.526496	0.591914	0.417308	0.257972	0.0403993	0.178577
OTU0068	Bacteria	Firmicutes	Clostridia	Clostridiales	NA	No part of network	-	-	0.375427	0.654551	0.438734	0.116282	0.250587	0.193908	0.42679	0.387487	0.320195	0.423004	0.19369	0.140853	0.322065	0.315158	0.456187	0.0251264
OTU0069	Bacteria	Firmicutes	Bacilli	Lactobacillales	NA	No part of network	-	-	0.162433	0.167889	0.488153	0.799688	0.308131	0.655444	0.205714	0.212419	0.0221608	1.2396	0.0865565	0.166312	0.283614	0.00871406	0.0123852	0.400526
OTU0071	Bacteria	Synergistetes	Synergistia	Synergistales	Synergistaceae	Peripherals	-0.247797	0.5	0.10809	0.262611	0.795606	0.0571443	0.374473	0.0016651	0.0174238	0.0156497	0	0.00162416	0.0127486	0.00359742	0.0169322	0.00326777	0.00471816	0.00957195
OTU0072	Bacteria	Bacteroidetes	Bacteroidia	Bacteroidales	Porphyromonadaceae	No part of network	-	-	0.487896	1.02019	1.24415	0.225421	1.14383	0.125337	0.169367	0.191344	0.0752899	0.0395213	0.124579	0.19094	0.0398612	0.190802	0.00471816	0.0050851
OTU0073	Bacteria	Firmicutes	Clostridia	Clostridiales	Ruminococcaceae	Peripherals	-0.550297	0	0.0764391	0.598984	0.674511	0.202497	0.410196	0.178317	0.216205	0.196769	0.500607	0.064786	0.732263	0.583889	0.113587	0.479455	0.0604515	0.0586282
OTU0075	Bacteria	Firmicutes	Clostridia	Clostridiales	Peptococcaceae	No part of network	-	-	0.58245	0.755601	0.706576	0.120103	0.598664	0.230692	0.142201	0.12645	0.273316	0.0306786	0.176468	0.150815	0.0675524	0.132163	0.00383351	0.00209386
OTU0076	Bacteria	Firmicutes	Clostridia	Clostridiales	NA	No part of network	-	-	0.630821	0.82422	1.157	0.299177	1.12923	0.172414	0.652738	0.655201	0.221324	0.257159	0.223213	0.173506	0.361397	0.533555	0.158648	0.0113667
OTU0078	Bacteria	Firmicutes	NA	NA	NA	Peripherals	-0.135831	0	0.00676804	0.0199727	0.00188622	0.0418615	0.0311474	0.225999	0.652738	0.663757	0.489242	0.372294	0.289864	0.632039	0.336175	0.420998	0.405762	0.0711914
OTU0079	Bacteria	Firmicutes	Clostridia	MBA08	NA	No part of network	-	-	0.591805	1.38148	1.42636	0.0998364	1.73352	0.0119584	0.0112412	0.0118938	0.00539814	0.00270694	0.0292995	0.0251819	0.0114645	0.0108926	0.00560282	0.00179474
OTU0080	Bacteria	Firmicutes	Clostridia	Natranaerobiales	ML1228J-1	No part of network	-	-	0.00855958	1.24266	0.00490416	0.130734	0.0256922	0.0127153	0.410865	0.442574	0.151148	0.985686	0.387379	0.196751	0.564054	0.129077	0.00147443	0.113667
OTU0081	Bacteria	Thermotogae	Thermotogae	Thermotogales	Thermotogaceae	No part of network	-	-	1.51525	0.00850323	0.24634	0.00166117	0.0237565	0.000454118	0.00674471	0.00292128	0.00113645	0.00685757	0.00178928	0.000553449	0.0116409	0.00472012	0.00324374	0.00598247
OTU0083	Bacteria	Bacteroidetes	Bacteroidia	Bacteroidales	NA	No part of network	-	-	1.1004	0.648025	1.57612	0.175087	0.91841	0.81045	0.00918029	0.0125198	0.0068187	0.00541387	0.0957265	0.00498104	0.0183432	0.00181543	0.00471816	0.00299124
OTU0086	Bacteria	Firmicutes	Clostridia	NA	NA	Peripherals	-0.433571	0	1.89346	2.2148	0.277651	0.124089	0.198675	0.000302745	0.00374706	0.00354727	0.0215926	0.00198509	0.0208004	0.0022138	0.000705508	0.0181543	0.0168085	0
OTU0087	Bacteria	Firmicutes	Clostridia	Clostridiales	Clostridiaceae	No part of network	-	-	0.235289	0.289308	0.216538	0.348348	0.140955	0.521479	0.405057	0.401676	0.289795	0.395032	0.354501	0.440822	0.466694	0.239092	0.00412839	0.0287159
OTU0089	Bacteria	Firmicutes	Clostridia	Clostridiales	Syntrophomonadaceae	Peripherals	-0.70656	0	0.0308543	0.351401	0.0920473	0.595364	0.907147	0.212376	0.226884	0.201151	0.164501	0.115496	0.244013	0.329579	0.0950673	0.189894	0.579155	0.00209386
OTU0091	Bacteria	Firmicutes	Clostridia	Clostridiales	Syntrophomonadaceae	No part of network	-	-	1.62294	1.18729	0.594912	0.274592	0.287014	0.385849	0.0672597	0.0680241	0.0460263	0.0166025	0.181836	0.035144	0.0282203	0.055189	0.0150391	0.00179474
OTU0092	Bacteria	Firmicutes	Clostridia	SHA-98	D2	No part of network	-	-	0.0340393	0.165912	0.138825	0.293861	0.212401	0.731584	1.18463	1.07086	0.736136	0.7805	0.668967	0.675208	0.668998	0.444599	1.59444	0.0182465
OTU0093	Bacteria	Tenericutes	RF3	ML615J-28	NA	No part of network	-	-	0.0402101	0.00257074	0.0335746	0.719785	0.0594793	0.000151373	0.00412176	0.000208663	0.00113645	0.000180462	0.00067098	0.000553449	0.00582044	0.0012708	0.000884656	0.158835
OTU0094	Bacteria	Firmicutes	Clostridia	Clostridiales	Clostridiaceae	No part of network	-	-	0.809179	0.479938	0.156179	0.156815	0.118079	0.0673609	0.100421	0.0972369	0.0761422	0.0563043	0.252736	0.0583889	0.0626139	0.145779	0.0286039	0.00179474
OTU0095	Bacteria	Firmicutes	Clostridia	MBA08	NA	No part of network	-	-	0.289433	0.113706	0.108646	0.410143	0.462988	0.158941	0.535267	0.497244	0.242064	0.112067	0.232159	0.554556	0.156976	0.126717	0.0504254	0.00568335
OTU0097	Bacteria	Firmicutes	Clostridia	Clostridiales	Lachnospiraceae	No part of network	-	-	0.0503622	0.0369792	0.0203711	0.224756	0.082004	0.851774	0.575736	0.547949	0.0696076	0.260407	0.234172	0.239367	0.250808	0.17646	0.00058977	0.0687984
OTU0099	Bacteria	Firmicutes	Clostridia	NA	NA	No part of network	-	-	0.475355	0.540845	1.01328	0.242863	0.227535	0.00151373	0.188664	0.198438	0.164785	0.28874	0.111383	0.224977	0.110059	0.137791	0.24328	0.00299124
OTU0100	Bacteria	Firmicutes	Clostridia	Clostridiales	Ruminococcaceae	Peripherals	-0.247797	0	0.30715	0.984991	0.792588	0.406489	0.653392	0.00272471	0.00468382	0.00500791	0.237518	0.000541387	0.204425	0.00581122	0.00723146	0.0777004	0.035976	0.00179474
OTU0101	Bacteria	Firmicutes	Clostridia	OPB54	NA	No part of network	-	-	0.0029859	0.170856	0.0196166	0.0491707	0.0123182	0.298204	0.120655	0.12645	0.0752899	0.758664	0.124131	0.152752	0.430184	0.0871406	0.180765	1.86085
OTU0102	Bacteria	Firmicutes	Clostridia	Clostridiales	Lachnospiraceae	No part of network	-	-	0.45107	0.761534	0.433075	0.823941	0.370426	0.134419	0.163372	0.186545	0.0786992	0.15628	0.295231	0.199795	0.041625	0.126898	0.0380402	0.0158535
OTU0103	Bacteria	Tenericutes	Mollicutes	Acholeplasmatales	Acholeplasmataceae	No part of network	-	-	0.227725	0.138029	0.561338	0.195686	0.264841	1.75592	0.213582	0.254569	0.0843815	0.00992543	1.09057	0.0852312	0.00582044	0.044478	0.00176931	0.162424
OTU0106	Bacteria	WWE1	Cloacamonae	Cloacamonales	Cloacamonaceae	No part of network	-	-	0.0236881	0.225237	0.96876	0.354494	1.28848	0.00317883	0.0110538	0.000208663	0.00312524	0	0.00246026	0.00525777	0.0176377	0.00308623	0.00442328	0.0050851
OTU0107	Bacteria	Firmicutes	Clostridia	SHA-98	NA	No part of network	-	-	0.292419	0.396883	0.238795	0.185885	0.211697	0.00317883	0.259296	0.244553	0.270475	0.00631618	0.251618	0.110413	0.0216944	0.365083	0.177816	0.00179474
OTU0108	Bacteria	Firmicutes	Clostridia	MBA08	NA	No part of network	-	-	0.155665	0.560225	0.598685	0.309144	0.927912	0.140323	0.0783135	0.0797092	0.0556861	0.0620791	0.0995287	0.262058	0.183432	0.0223298	0.00265397	0.00628159
OTU0114	Bacteria	Firmicutes	Clostridia	MBA08	NA	No part of network	-	-	0.0019906	0.00632799	0.00226346	0.00531575	0.00404741	0.369198	0.281591	0.251856	0.220187	0.398281	0.297915	0.486759	0.313598	0.143419	0.413429	0.140588
OTU0115	Bacteria	Firmicutes	Clostridia	Clostridiales	NA	No part of network	-	-	0.279679	0.63359	0.264447	0.224092	0.199379	0.141231	0.139765	0.123111	0.183537	0.0705608	0.254525	0.287794	0.0735493	0.0851436	0.0147443	0.0134606
OTU0116	Bacteria	Firmicutes	Clostridia	Clostridiales	Clostridiaceae	Peripherals	-0.296586	0	0.301974	0.218316	0.0445147	0.431904	0.129693	0.00544942	0.41761	0.37455	0.233257	0.151408	0.666731	0.23909	0.159621	0.408108	0.0690031	0.00149562
OTU0118	Bacteria	Firmicutes	Erysipelotrichi	Erysipelotrichales	Erysipelotrichaceae	No part of network	-	-	0.13755	0.371374	0.145616	0.440543	0.208002	0.7443	0.000749412	0.000208663	0.00511403	0.000902312	0.341753	0.0118992	0.00123464	0.0392133	0.00147443	0.152852
OTU0119	Bacteria	Firmicutes	Clostridia	SHA-98	NA	Peripherals	-0.135831	0	0.0049765	0	0.00113173	0.0162795	0.000175974	0	0.000374706	0	0.000284113	0	0.00022366	0.000553449	0	0.00236006	0.00324374	3.32027
OTU0122	Bacteria	Bacteroidetes	Bacteroidia	Bacteroidales	NA	Peripherals	-0.543326	0	1.87813	0.349819	1.07213	0.00149505	0.0295637	0	0.00168618	0.00229529	0.000284113	0.00216555	0.00469686	0.000276725	0.000176377	0	0	0.000897371
OTU0123	Bacteria	NKB19	noFP_H4	NA	NA	No part of network	-	-	0.269527	0.177579	0.108269	0.000498351	0.0649345	0.00105961	0.00299765	0.00333861	0.00198879	0.00234601	0.00357856	0.000276725	0.00211653	0.00689863	0.00442328	0.00239299
OTU0128	Bacteria	Firmicutes	Clostridia	Clostridiales	Ruminococcaceae	No part of network	-	-	0.127996	0.155233	0.164101	0.224756	0.28983	0.204505	0.192411	0.188631	0.164217	0.122173	0.212701	0.264549	0.0760185	0.168472	0.0268346	0.00867458
OTU0131	Bacteria	Firmicutes	Erysipelotrichi	Erysipelotrichales	Erysipelotrichaceae	Peripherals	-0.543326	0.5	0.0360299	0.15642	0.38177	0.292366	0.252347	0.0579758	0.000562059	0	0	0.000180462	0.191677	0.000830174	0.000705508	0.000181543	0	2.35829
OTU0132	Bacteria	Firmicutes	Clostridia	Clostridiales	Syntrophomonadaceae	No part of network	-	-	0.062903	0.284759	1.346	0.0853842	0.0874592	0.275347	0.261357	0.257699	0.105406	0.0741701	0.0722422	0.0976838	0.0627903	0.182995	0.0141545	0.00299124
OTU0134	Bacteria	Firmicutes	Clostridia	Natranaerobiales	Anaerobrancaceae	No part of network	-	-	0.488891	1.01188	1.35732	0.137047	0.520532	0.0451091	0.111662	0.130623	0.0525608	0.0447547	0.0301941	0.0819105	0.0255747	0.117095	0.0265397	0.00478598
OTU0137	Bacteria	Firmicutes	Clostridia	NA	NA	No part of network	-	-	0.00039812	0.00968973	0.00150897	0.59935	0.00351948	0.0348157	0.0946132	0.0941069	0.00539814	0.824352	0.0254973	0.715057	0.0045858	0.00108926	0.168969	0.00179474
OTU0139	Bacteria	Chloroflexi	Anaerolineae	Anaerolineales	Anaerolinaceae	No part of network	-	-	0.111076	0.00909648	0.394974	0.00132894	0.00334351	0.00151373	0.00206088	0.0016693	0.00170468	0.00108277	0.00268392	0.000553449	0.0038803	0.00217851	0.00412839	0.00179474
OTU0140	Bacteria	Firmicutes	Clostridia	Clostridiales	Lachnospiraceae	Peripherals	-0.550297	0	0.00816146	0.00217525	0.0233891	0.297516	0.0999534	0.00302745	0.07644	0.0690674	0.819665	0.0564847	0.212253	0.848438	0.129284	0.127262	0.0421686	0.15375
OTU0143	Bacteria	Verrucomicrobia	Verruco-5	WCHB1-41	RFP12	Peripherals	-0.550297	0	0.0314515	0.138622	0.911797	0.463301	0.272232	0.00287608	0.0365338	0.0327601	0.0497197	0.000180462	0.212477	0.0669674	0.00282203	0.000363086	0.00058977	0.0400826
OTU0146	Bacteria	Tenericutes	Mollicutes	Acholeplasmatales	Acholeplasmataceae	Peripherals	-0.296586	0.5	0.00119436	0.256283	0.0298022	0.457985	0.699674	0.512548	0	0	0.00170468	0	0.0990814	0.00138362	0.000176377	0.000181543	0.000294885	0.00209386
OTU0147	Bacteria	Synergistetes	Synergistia	Synergistales	Dethiosulfovibrionaceae	No part of network	-	-	0.156461	0.0324309	0.00792211	0.00132894	0.0128461	0.00121098	0.00112412	0.000208663	0.00369347	0.000902312	0.00134196	0.0011069	0.00105826	0.00290469	0.00176931	0.00149562
OTU0148	Bacteria	Firmicutes	Clostridia	BSA2B-08	NA	No part of network	-	-	0.0738513	0.437422	0.0867659	0.290705	0.0466332	0.0973327	0.144074	0.152324	0.241212	0.158807	0.293889	0.305227	0.151508	0.159758	0.0831576	0.0469624
OTU0151	Bacteria	Firmicutes	Clostridia	Clostridiales	NA	No part of network	-	-	0.127199	0.232158	0.190508	0.833243	0.411604	0.438224	0.0533956	0.0475751	0.0517085	0.0166025	0.222989	0.0747157	0.0289258	0.0408472	0.00176931	0.0388861
OTU0152	Bacteria	Firmicutes	Clostridia	SHA-98	NA	No part of network	-	-	0.00059718	0.000988748	0	0.0210969	0.000175974	0	0.000562059	0.00125198	0.00426169	0.00108277	0.00044732	0.000276725	0	0.000726172	0.00117954	3.3801
OTU0154	Bacteria	Firmicutes	Clostridia	Clostridiales	Clostridiaceae	No part of network	-	-	0	0.00395499	0.000754486	0.00265787	0.00158377	0.0278526	0.0998591	0.114347	0.032673	1.3199	0.00984104	0.00442759	0.0910106	0.00835097	0.512511	0.00119649
OTU0155	Bacteria	Firmicutes	Clostridia	Clostridiales	Clostridiaceae	Peripherals	-0.550297	0	0.185325	0.179161	0.280292	0.41413	0.253403	0.161363	0.0689459	0.0592602	0.060516	0.00487249	0.153207	0.0697346	0.032277	0.0602722	0.000884656	0.0179474
OTU0157	Bacteria	Chloroflexi	Anaerolineae	Anaerolineales	Anaerolinaceae	Peripherals	-0.296586	0	0.0220957	0.0286737	0.292741	0.00282399	0.0248124	0	0.00524588	0.00333861	0.00113645	0.000180462	0.00067098	0.00138362	0.000352754	0.0110741	0.0100261	0.000598247
OTU0158	Bacteria	Firmicutes	Clostridia	OPB54	NA	No part of network	-	-	0.47655	1.35636	0.534176	0.0971785	0.105409	0.0343616	0.142576	0.187797	0.459126	0.320862	0.151642	0.101835	0.0633194	0.149228	1.90997	0.0343992
OTU0159	Bacteria	Acidobacteria	BPC102	MVS-40	NA	Connectors	-0.543326	0.75	0.927819	0.229983	0.574164	0.000166117	0.57702	0.000151373	0.000562059	0.000417326	0.000284113	0.00108277	0.00156562	0.00138362	0.000352754	0	0	0
OTU0161	Bacteria	NA	NA	NA	NA	No part of network	-	-	0.111872	0.37256	0.450806	0.0147844	0.20413	0.0455632	0.276533	0.287329	0.299455	0.15628	0.0304178	0.0387415	0.0527368	0.122541	0.00648747	0.000897371
OTU0162	Bacteria	Firmicutes	Clostridia	Clostridiales	Ruminococcaceae	No part of network	-	-	0.199657	0.125176	0.13958	0.494863	0.338047	0.158336	0.109976	0.0997408	0.075574	0.0434914	0.0878984	0.146111	0.0234582	0.0404841	0.0162187	0.0655081
OTU0165	Bacteria	Verrucomicrobia	Verruco-5	WCHB1-41	NA	Peripherals	-0.0817178	0	0.231507	0.953351	1.41655	0.00880421	0.108048	0.000151373	0.000374706	0.000625989	0.00113645	0.000541387	0.0044732	0.000276725	0.000352754	0.000544629	0.00294885	0.000598247
OTU0167	Bacteria	Chloroflexi	Anaerolineae	SBR1031	SHA-31	No part of network	-	-	0.105104	0.00968973	0.200693	0.143691	0.121422	0.0216463	0.0627632	0.0657288	0.490663	0.00342879	0.126815	0.233279	0.00246928	0.121271	0.0117954	0.000299124
OTU0168	Bacteria	Tenericutes	RF3	ML615J-28	NA	No part of network	-	-	0.0776334	0.018984	0.0313112	0.1814	0.0622949	0.161817	0.137517	0.149194	0.126146	0.152671	0.179599	0.288901	0.092598	0.124538	0.00117954	0.0762765
OTU0169	Bacteria	Bacteroidetes	Bacteroidia	Bacteroidales	Bacteroidaceae	No part of network	-	-	0.894178	0.615595	0.416476	0.544698	0.592505	0.00105961	0.00149882	0	0.000568225	0.00162416	0.0138669	0.0011069	0.00352754	0.000363086	0	0.00987108
OTU0170	Bacteria	Firmicutes	Clostridia	Halanaerobiales	Halanaerobiaceae	Peripherals	-0.550297	0	0.00159248	0.0011865	0	0.00564798	0.000175974	0.0632738	0.0595782	0.0454885	0.0247178	0.264738	0.0107357	0.0107923	0.934975	0.0134342	0.0347965	1.21743
OTU0172	Bacteria	Firmicutes	Clostridia	Natranaerobiales	NA	No part of network	-	-	0.141333	0.543218	0.29425	0.0176084	0.226303	0.0505585	0.0768147	0.0726147	0.117907	0.071824	0.0306414	0.0475966	0.052384	0.0996671	0.0445277	0.00269211
OTU0173	Bacteria	Firmicutes	Clostridia	MBA08	NA	Peripherals	-0.533843	0	0.204236	1.15921	0.884258	0.0327251	1.13011	0.00393569	0.00262294	0.00104331	0	0.00595526	0.0022366	0.00193707	0.0183432	0.000181543	0.000294885	0.000299124
OTU0174	Bacteria	Firmicutes	Clostridia	Clostridiales	Ruminococcaceae	No part of network	-	-	0.222947	0.279222	0.394974	0.312466	0.272408	0.0715993	0.0547071	0.0634335	0.0840974	0.0178658	0.136433	0.0672441	0.0442707	0.0266868	0.000294885	0.00478598
OTU0176	Bacteria	Fibrobacteres	TG3	TG3-1	TSCOR003-O20	Peripherals	0	0	0.289433	0.870098	0.420626	0.198676	0.117903	0.000151373	0.00149882	0.00146064	0.000568225	0.000902312	0.0102884	0.000276725	0.000176377	0	0.00147443	0.000598247
OTU0180	Bacteria	Synergistetes	Synergistia	Synergistales	Anaerobaculaceae	Peripherals	-0.543326	0	0.776135	0.0225435	0.0773349	0	0.198147	0.00151373	0.00262294	0.00229529	0.2611	0.00252647	0.00380222	0.00249052	0.0038803	0.30009	0.0347965	0.00119649
OTU0182	Bacteria	Firmicutes	Clostridia	Clostridiales	Syntrophomonadaceae	No part of network	-	-	0.158452	0.00613024	0.00377243	0.0132894	0.0256922	0.0603977	0.188102	0.198438	0.101428	0.0117301	0.0713476	0.142236	0.0989476	0.174463	0.0725418	0.000897371
OTU0183	Bacteria	Firmicutes	Clostridia	Clostridiales	NA	Peripherals	0	0	0.852176	0.424173	0.190508	0.000166117	0.068278	0	0.0151756	0.016067	0.000284113	0.0249038	0.00268392	0	0.0239873	0.0241452	0.0383351	0.000598247
OTU0186	Bacteria	Firmicutes	Clostridia	SHA-98	D2	No part of network	-	-	0.201648	0.479741	0.236909	0.124256	0.363211	0.0251279	0.177236	0.172564	0.259111	0.00451156	0.164167	0.0716717	0.0137574	0.248532	0.0309629	0.00358948
OTU0194	Bacteria	Verrucomicrobia	Verruco-5	LD1-PB3	NA	Peripherals	-0.247797	0.5	0.543434	0.12913	1.76701	0.103657	0.375881	0.000756864	0.00187353	0	0.00113645	0.00072185	0.0744788	0.00138362	0.0038803	0.000181543	0	0.00149562
OTU0195	Bacteria	Firmicutes	Clostridia	Clostridiales	Clostridiaceae	Peripherals	-0.160582	0.611111	0.11227	0.0435049	0.00226346	0	0.00158377	0.00121098	0	0	0.00113645	0.000360925	0.0022366	0.0022138	0	0	0	0
OTU0201	Bacteria	Spirochaetes	Spirochaetes	Spirochaetales	Spirochaetaceae	No part of network	-	-	0.341587	0.736222	0.655271	0.0611311	0.131453	0.00121098	0.00655735	0.00459058	0.00170468	0.00198509	0.00514418	0.00304397	0.0038803	0.00181543	0.00294885	0.00119649
OTU0203	Bacteria	Firmicutes	Clostridia	Clostridiales	Lachnospiraceae	Peripherals	-0.70656	0	0.0226928	0.0642686	0.116568	0.336221	0.18055	0.544336	0.00112412	0	0.00113645	0	0.104002	0.0011069	0.000529131	0	0.000294885	0.00119649
OTU0204	Bacteria	Bacteroidetes	Bacteroidia	Bacteroidales	NA	No part of network	-	-	0.136157	0.112322	0.150897	0.100335	0.121774	0.32636	0.246369	0.324471	0.0500038	0.00126324	0.471028	0.0426156	0.00564407	0.0136157	0.000884656	0.00747809
OTU0205	Bacteria	Tenericutes	RF3	ML615J-28	NA	No part of network	-	-	0.128394	0.000593249	0.0562092	0.00182729	0.00211169	0.000302745	0.00206088	0.00459058	0.000284113	0.00162416	0	0.000276725	0.00194015	0.0012708	0.00147443	0.00239299
OTU0206	Bacteria	Firmicutes	Clostridia	Clostridiales	NA	Peripherals	-0.543326	0	1.03292	0.108169	0.259543	0.0898693	0.0388903	0	0.00206088	0.00187797	0.00795516	0.0014437	0.00178928	0.0022138	0	0.000907714	0.00176931	0.000897371
OTU0207	Bacteria	Firmicutes	Clostridia	OPB54	NA	No part of network	-	-	0.00278684	0.00454824	0.00829935	0.0435227	0.000351948	0.00423844	0.054145	0.0636422	0.492651	0.0918554	0.0610592	0.0899355	0.120289	0.0501058	1.05097	0.0119649
OTU0208	Bacteria	Firmicutes	Clostridia	NA	NA	Peripherals	-0.296586	0	0.00179154	0.0618956	0.00754486	0.0564798	0.0633507	0.176803	0.11747	0.0970282	0.136374	0.155017	0.170653	0.218889	0.134928	0.0261422	0.0663492	0.00987108
OTU0209	Bacteria	OP9	OPB46	OPB72	TIBD11	No part of network	-	-	0.0009953	0.000593249	0.000754486	0.000830585	0.0709176	0.0131694	0.000936765	0.00855518	0.15683	0.0182267	0.0201294	0.011069	0.169498	0.0457488	0.0342067	0.0179474
OTU0211	Bacteria	Tenericutes	RF3	ML615J-28	NA	Peripherals	-0.70656	0	0.38339	0.135261	0.276519	0.634733	0.197971	0.000908236	0.0571426	0.0530004	0.107395	0.0014437	0.110488	0.243794	0.00158739	0.0844174	0.00117954	0.00478598
OTU0212	Bacteria	Firmicutes	Clostridia	Natranaerobiales	Anaerobrancaceae	Peripherals	-0.296586	0	0.00836052	0.178568	0.0252753	0.0159472	0.0200611	0.0192243	0.157751	0.141056	0.0971665	0.0898703	0.0532311	0.0249052	0.156446	0.147776	0.177521	0.00897371
OTU0213	Bacteria	Firmicutes	Clostridia	Clostridiales	Tissierellaceae	Peripherals	-0.550297	0	0.0009953	0.00257074	0	0.0196018	0.00175974	0.168781	0.00861823	0.00751186	0.108247	0.587586	0.0346673	0.0893821	0.00582044	0.00835097	0.581514	0.00149562
OTU0214	Bacteria	Bacteroidetes	Bacteroidia	Bacteroidales	NA	Peripherals	-0.516398	0.5	0.405684	0.00850323	0.128263	0.000664468	0.592681	0.000151373	0.000187353	0	0	0.000541387	0.00178928	0.00166035	0.000705508	0.00181543	0.00117954	0
OTU0217	Bacteria	Bacteroidetes	Bacteroidia	Bacteroidales	NA	Peripherals	-0.146746	0	0.181543	0.234729	0.410818	0.282731	0.303556	0.000605491	0	0.000417326	0	0.00072185	0.00089464	0	0.000176377	0.000726172	0.0020642	0.00179474
OTU0220	Bacteria	Tenericutes	RF3	ML615J-28	NA	No part of network	-	-	0.304761	0.329055	0.26143	0.100002	0.0705657	0.000756864	0.0183606	0.0223269	0.10086	0.00072185	0.010512	0.0921493	0.000881886	0.10475	0.0176931	0.000598247
OTU0222	Bacteria	SR1	NA	NA	NA	Connectors	-0.533843	0.666667	0.137152	0.00613024	0.597176	0.274592	0.400341	0.0289122	0.000562059	0	0.000284113	0.000180462	0.173337	0.00193707	0.000352754	0	0	0.00299124
OTU0224	Bacteria	Firmicutes	Clostridia	Clostridiales	NA	No part of network	-	-	0.00238872	0.00889873	0.0362153	0.141698	0.0267481	0.409917	0.0762526	0.0661461	0.00852338	0.0268889	0.251841	0.152475	0.0827209	0.0101664	0.000294885	0.000897371
OTU0226	Bacteria	Firmicutes	Clostridia	Clostridiales	Ruminococcaceae	No part of network	-	-	0.339397	0.407957	0.517955	0.0606327	0.273992	0.00242196	0.00149882	0.00125198	0.0196038	0.00306786	0.00603882	0.00830174	0.00176377	0.00490166	0.00412839	0.000897371
OTU0231	Bacteria	Firmicutes	Clostridia	Clostridiales	Ruminococcaceae	Peripherals	-0.247797	0.5	0	0.00573474	0.000377243	0	0.000351948	0.00454118	0.00562059	0.00625989	0.000568225	1.9129	0.00044732	0.000553449	0.00370392	0.000363086	0.00707725	0
OTU0236	Bacteria	Firmicutes	Clostridia	NA	NA	No part of network	-	-	0.0147304	0.0187862	0.16561	0.172762	0.171575	0.0597922	0.119531	0.0980715	0.0272748	0.0683953	0.0556914	0.101558	0.0188724	0.0557337	0.0058977	0.0122641
OTU0238	Bacteria	Firmicutes	Clostridia	MBA08	NA	No part of network	-	-	0.013138	0.00692124	0.00905384	0.0519947	0.0267481	0.0461687	0.237376	0.229112	0.200015	0.074531	0.144932	0.314913	0.0437415	0.0789712	0.0530793	0.00239299
OTU0239	Bacteria	Firmicutes	Clostridia	Clostridiales	Ruminococcaceae	No part of network	-	-	0.0650926	0.215745	0.117323	0.189872	0.114735	0.051164	0.0760653	0.0657288	0.032673	0.0644251	0.0682163	0.0423389	0.0636721	0.0573676	0.00176931	0.00209386
OTU0240	Bacteria	Firmicutes	Clostridia	Clostridiales	Clostridiaceae	No part of network	-	-	0.00159248	0	0	0.000166117	0.00228767	0.00408706	0.00337235	0.00229529	0.632435	0.0028874	0.00044732	0.428923	0.000176377	0.00998486	0.73102	0.000299124
OTU0242	Bacteria	Synergistetes	Synergistia	Synergistales	Dethiosulfovibrionaceae	Peripherals	0	0.444444	0.223345	0.0310467	0.360267	0.00215952	0.0969618	0	0.003185	0.00292128	0	0.00306786	0.00067098	0	0.0038803	0.000181543	0.000884656	0.00299124
OTU0243	Bacteria	Firmicutes	Clostridia	Clostridiales	Caldicoprobacteraceae	No part of network	-	-	0.0674814	0.184698	0.0663948	0.0438549	0.0629988	0.0460173	0.0957373	0.0949416	0.0795516	0.0932991	0.0621775	0.0630932	0.0516785	0.111649	0.0613361	0.0221351
OTU0246	Bacteria	Firmicutes	Clostridia	Clostridiales	NA	No part of network	-	-	0.18214	0.0373747	0.0501733	0.366288	0.0314994	0.00105961	0.152693	0.1686	0.0269907	0.00072185	0.0986341	0.0254587	0.00370392	0.0462934	0.00176931	0.00388861
OTU0253	Bacteria	Firmicutes	Clostridia	Clostridiales	Clostridiaceae	No part of network	-	-	0.0310534	0.0272894	0.0324429	0.0915305	0.0471611	0.0104447	0.12384	0.120816	0.0267066	0.0119105	0.187874	0.203669	0.01217	0.0757034	0.00176931	0.0125632
OTU0254	Bacteria	Firmicutes	Clostridia	SHA-98	D2	Peripherals	-0.449448	0	0.149494	0.35239	0.652253	0.0873776	0.147818	0	0.000187353	0	0.00142056	0.000180462	0.00022366	0.000276725	0	0.000181543	0.000294885	0.00149562
OTU0255	Bacteria	Firmicutes	Clostridia	Clostridiales	NA	Peripherals	-0.247797	0	0.0284656	0.0243232	0.0490416	0.0501674	0.0640546	0.0676636	0.0462762	0.0494531	0.0647777	0.177395	0.254525	0.049257	0.0250455	0.0502874	0.00294885	0.151357
OTU0257	Bacteria	Firmicutes	Clostridia	NA	NA	No part of network	-	-	0.121029	0.0698056	0.163346	0.115285	0.14905	0.0122612	0.0949879	0.089099	0.123873	0.0173244	0.0760444	0.0896588	0.0213416	0.0326777	0.00501305	0.00269211
OTU0262	Bacteria	Firmicutes	NA	NA	NA	No part of network	-	-	0.0698701	0.0146335	0.0211256	0.09369	0.148522	0.105961	0.0505853	0.0696934	0.0159103	0.10142	0.101989	0.0830174	0.0477982	0.052829	0.00176931	0.00717897
OTU0263	Bacteria	Firmicutes	Clostridia	NA	NA	No part of network	-	-	0.0350346	0.523641	0.170891	0.0593038	0.0455773	0.0242196	0.0236065	0.0242049	0.06563	0.0250843	0.023037	0.0323768	0.0167558	0.0303177	0.0185778	0.0326045
OTU0269	Bacteria	Firmicutes	Clostridia	Clostridiales	NA	No part of network	-	-	0.00258778	0.00632799	0.0026407	0.0483401	0.0140779	0.0980895	0.158688	0.194474	0.0733011	0.137512	0.0858855	0.162161	0.161032	0.0412102	0.0707725	0.00149562
OTU0270	Bacteria	Proteobacteria	Deltaproteobacteria	GW-28	NA	Peripherals	-0.516398	0	0.340791	0.0502284	0.0354609	0.000166117	0.00193572	0	0.00149882	0.000208663	0	0.000541387	0.00022366	0	0.000705508	0.000907714	0.00147443	0
OTU0272	Bacteria	Firmicutes	Clostridia	Clostridiales	Tissierellaceae	Peripherals	-0.160582	0.5	0.00039812	0.000988748	0	0.000166117	0.000351948	0	0.00355971	0.00584256	0	1.69743	0	0.0987907	0.000176377	0	0	0.00358948
OTU0273	Bacteria	Firmicutes	Clostridia	Clostridiales	Clostridiaceae	No part of network	-	-	0.0294609	0.0462734	0.0497961	0.161632	0.0858754	0.117768	0.110726	0.088473	0.0360823	0.165845	0.0679927	0.0484268	0.0218708	0.0393948	0.00058977	0.0182465
OTU0275	Bacteria	Firmicutes	Clostridia	NA	NA	No part of network	-	-	0.00218966	0.0231367	0.0316884	0	0.105233	0.00560079	0.117845	0.116643	0.0482992	0.0543192	0.135762	0.0650303	0.0703745	0.0931315	0.00943633	0.00269211
OTU0278	Bacteria	Tenericutes	RF3	ML615J-28	NA	Connectors	-0.516398	0.666667	0.391551	0.0694101	0.114682	0.191367	0.115263	0.000151373	0.00149882	0	0.000284113	0.000902312	0.0234843	0.00193707	0	0	0	0.000299124
OTU0279	Bacteria	Firmicutes	NA	NA	NA	Peripherals	-0.247797	0	0.0467791	0.0369792	0.161837	0.213627	0.177734	0.00908236	0.0116159	0.0171104	0.0835291	0.0014437	0.0773864	0.0232449	0.0181668	0.0185174	0.010321	0.00329036
OTU0280	Bacteria	NA	NA	NA	NA	No part of network	-	-	0.0475753	0.0601159	0.111664	0.0126249	0.0825319	0.00121098	0.0421544	0.0469491	0.0752899	0	0.0568097	0.0246285	0.000705508	0.0479273	0.0171033	0.000299124
OTU0284	Bacteria	Bacteroidetes	Bacteroidia	Bacteroidales	NA	Peripherals	-0.296586	0	0.0258778	0.0966996	0.127131	0.153991	0.118431	0.00105961	0.00149882	0.000208663	0.000284113	0	0.0067098	0.000553449	0.000529131	0.000181543	0.00117954	0.000897371
OTU0286	Bacteria	OP9	JS1	BA021	NA	Peripherals	-0.433571	0	0.434548	0.119836	0.00301795	0.000332234	0.0695098	0.000151373	0.000749412	0	0.000568225	0.00487249	0.00246026	0.00138362	0.00141102	0.000181543	0	0
OTU0288	Bacteria	Firmicutes	Clostridia	Clostridiales	NA	No part of network	-	-	0.211203	0.206648	0.156556	0.137213	0.0879871	0.00696315	0.00131147	0.00146064	0.000284113	0	0.0653088	0.00359742	0.000529131	0.000544629	0	0.000598247
OTU0289	Bacteria	Firmicutes	Clostridia	Clostridiales	NA	No part of network	-	-	0.0571302	0.327276	0.20258	0.0529914	0.169991	0.010142	0.0251053	0.0206576	0.0230131	0.0111887	0.0219187	0.0157733	0.00934799	0.0275945	0.00884656	0.000897371
OTU0292	Bacteria	Firmicutes	Clostridia	Clostridiales	NA	No part of network	-	-	0.00019906	0.0019775	0.000377243	0.000996703	0.00299156	0.0033302	0.410116	0.374341	0.437249	0.0250843	0.00089464	0.00830174	0.00864248	0.000907714	0	0.070294
OTU0293	Bacteria	Firmicutes	Clostridia	MBA08	NA	No part of network	-	-	0.00179154	0.0177975	0.00150897	0.0671113	0.00967858	0.0584299	0.0785009	0.0765793	0.133817	0.12091	0.108251	0.131721	0.127168	0.0352193	0.0203471	0.0373904
OTU0294	Bacteria	Firmicutes	Clostridia	Clostridiales	Lachnospiraceae	No part of network	-	-	0.0039812	0.0132492	0.0233891	0.203327	0.09573	0.0222518	0.0322247	0.0325514	0.0744375	0.0620791	0.183625	0.0730553	0.0105826	0.0308623	0.00058977	0.0173492
OTU0295	Bacteria	Firmicutes	Clostridia	Clostridiales	Ruminococcaceae	No part of network	-	-	0.00278684	0.00375724	0.00414968	0.0614633	0.0413539	0.0491961	0.116908	0.115599	0.0735852	0.121812	0.0870038	0.105709	0.0220471	0.0412102	0.000294885	0.00568335
OTU0296	Bacteria	Firmicutes	Erysipelotrichi	Erysipelotrichales	Erysipelotrichaceae	Peripherals	-0.296586	0.5	0.0718607	0.0100852	0.442883	0.0564798	0.145179	0.0214949	0	0.000208663	0	0.000360925	0.319387	0.000276725	0.000352754	0	0.000294885	0.036194
OTU0297	Bacteria	Bacteroidetes	Bacteroidia	Bacteroidales	NA	Peripherals	-0.70656	0	0.0453857	0.636754	0.0128263	0.00132894	0.0383624	0	0.03822	0.0223269	0.000284113	0.0157002	0.0011183	0.0011069	0.0255747	0	0	0.000897371
OTU0298	Bacteria	Firmicutes	Clostridia	Clostridiales	Caldicoprobacteraceae	No part of network	-	-	0.00139342	0.000395499	0.00150897	0.0375425	0.020765	0.0198298	0.0779388	0.0653115	0.202288	0.0443938	0.127486	0.0915959	0.0276912	0.061543	0.0504254	0.00239299
OTU0299	Bacteria	Planctomycetes	Phycisphaerae	NA	NA	Peripherals	-0.0817178	0.444444	0.123815	0.369792	0.0524368	0.0107976	0.00492728	0.000151373	0.00112412	0.000417326	0.0161944	0	0.00067098	0.00387415	0.000881886	0.00453857	0.00176931	0
OTU0301	Bacteria	Bacteroidetes	Bacteroidia	Bacteroidales	Porphyromonadaceae	Peripherals	-0.247797	0.5	0.00278684	0.00731674	0.125245	0.0260804	0.0249883	0.000605491	0.000749412	0	0.000284113	0.000180462	0	0.000553449	0.00123464	0	0	0.000598247
OTU0303	Bacteria	Firmicutes	Clostridia	NA	NA	Peripherals	-0.449448	0	0.188311	0.78032	0.13543	0.00332234	0.490792	0.000151373	0.000187353	0.000208663	0.00710282	0.000360925	0.00290758	0.0011069	0	0.00181543	0.0058977	0
OTU0305	Bacteria	Bacteroidetes	Bacteroidia	Bacteroidales	Porphyromonadaceae	Connectors	-0.543326	0.666667	0.00059718	0	0	0.232564	0.00228767	0.103539	0.0279156	0.0308821	0.0281272	0.00631618	0.0449557	0.0171569	0.00299841	0.048835	0.0020642	0.0143579
OTU0309	Bacteria	Bacteroidetes	Bacteroidia	Bacteroidales	NA	Peripherals	-0.550297	0	0.0304562	0.368605	0.202202	0.153991	0.0923865	0.00378432	0.00206088	0.0016693	0.000284113	0	0.00939372	0	0	0.000363086	0	0.00179474
OTU0310	Bacteria	Bacteroidetes	Bacteroidia	Bacteroidales	NA	Connectors	-0.146746	0.64	0.0951507	0.132294	0.397614	0.152329	0.170167	0.000151373	0.000187353	0	0	0.000360925	0	0.000553449	0.000352754	0	0	0.00687984
OTU0312	Bacteria	Bacteroidetes	Bacteroidia	Bacteroidales	NA	Peripherals	-0.433571	0.444444	0.192093	0.0259052	0.0026407	0	0.00281559	0	0.000187353	0	0.000284113	0.000180462	0.0022366	0.000553449	0.000529131	0.000544629	0.000884656	0
OTU0316	Bacteria	Firmicutes	Clostridia	Clostridiales	NA	No part of network	-	-	0.0117445	0.0648619	0.12864	0.138209	0.0915066	0.0119584	0.0569553	0.053209	0.0301159	0.0449351	0.0324307	0.0769295	0.0241637	0.0328593	0.00442328	0.00269211
OTU0319	Bacteria	Firmicutes	Clostridia	Clostridiales	Peptococcaceae	No part of network	-	-	0.0414045	0.108762	0.276519	0.104155	0.0974897	0.206321	0.0653862	0.0596776	0.0397758	0.0591917	0.0711239	0.0567286	0.0469163	0.0522844	0.0150391	0.00717897
OTU0322	Bacteria	Fibrobacteres	TG3	TG3-1	NA	Peripherals	-0.516398	0.5	0.111275	0.201309	0.133167	0.0137877	0.0239325	0.000756864	0.00131147	0.000834651	0.0750058	0	0.00246026	0.0033207	0.000881886	0.0230559	0.0020642	0
OTU0323	Bacteria	Firmicutes	Clostridia	OPB54	NA	No part of network	-	-	0.00139342	0.123989	0.00490416	0.00897032	0.000703897	0.0121098	0.0460888	0.0467405	0.0642095	0.146175	0.0758208	0.0965769	0.0164031	0.0562783	0.0141545	0.033801
OTU0326	Bacteria	Firmicutes	Clostridia	SHA-98	NA	Module Hubs	3.53162	0.507812	0	0.00019775	0	0.00797362	0	0	0	0	0	0	0.00089464	0	0	0.000181543	0	1.15282
OTU0329	Bacteria	Synergistetes	Synergistia	Synergistales	Thermovirgaceae	Connectors	0	0.72	0.126403	0.200123	0.111287	0	0.0568397	0.000151373	0.000562059	0	0	0.000360925	0.00089464	0	0.000705508	0.0012708	0.000884656	0.000299124
OTU0330	Bacteria	Firmicutes	Clostridia	NA	NA	No part of network	-	-	0.0593199	0.351797	0.119963	0.0574765	0.0915066	0.0049953	0.0118032	0.00855518	0.0235814	0.00613572	0.0161035	0.0323768	0.00511494	0.0179727	0.00471816	0.000299124
OTU0331	Bacteria	Firmicutes	Clostridia	Clostridiales	Caldicoprobacteraceae	No part of network	-	-	0.00577274	0.0553699	0.0222573	0.0277416	0.0892189	0.16318	0.0367212	0.0342207	0.0193197	0.0151588	0.0612829	0.0589424	0.0303369	0.0259606	0.000884656	0.0110676
OTU0334	Bacteria	Firmicutes	Clostridia	Clostridiales	NA	Peripherals	-0.543326	0.5	0.184927	0.000593249	0.0256525	0	0.000175974	0.000454118	0.00168618	0.000625989	0	0	0.00022366	0.000553449	0.00194015	0	0	0.000299124
OTU0335	Bacteria	Firmicutes	Clostridia	NA	NA	No part of network	-	-	0.00079624	0.166901	0.0399878	0.115451	0.0271	0.00877962	0.0526462	0.0494531	0.0505721	0.016783	0.120553	0.076376	0.0373919	0.0599092	0.101735	0.0320062
OTU0340	Bacteria	Tenericutes	RF3	ML615J-28	NA	Peripherals	-0.296586	0	0.00418026	0.00316399	0.00490416	0.0400342	0.00334351	0.222518	0.0260421	0.0304648	0.03523	0.0492662	0.0773864	0.0694579	0.0795461	0.0076248	0	0.000598247
OTU0342	Bacteria	Firmicutes	Clostridia	Thermoanaerobacterales	Thermoanaerobacteraceae	Connectors	0.271663	0.666667	0.00019906	0.000790998	0	0	0	0.34846	0.0198594	0.0137717	0.00113645	0.21872	0	0.000830174	0.000705508	0.000181543	0.00058977	0.00448685
OTU0343	Bacteria	Spirochaetes	Spirochaetes	Spirochaetales	Spirochaetaceae	Peripherals	-0.449448	0	0.0139342	0.244023	0.0373471	0.200337	0.0445215	0.0326965	0.000936765	0.000417326	0.000284113	0.00198509	0.264814	0.0011069	0.00370392	0	0.000294885	0.00388861
OTU0344	Bacteria	Firmicutes	Clostridia	NA	NA	Peripherals	-0.449448	0	0.0262759	0.0529969	1.13814	0.000332234	0.0285078	0	0.000187353	0	0	0	0.00044732	0	0	0	0	0.000598247
OTU0346	Bacteria	Bacteroidetes	Bacteroidia	Bacteroidales	NA	No part of network	-	-	0.113464	0.0217525	0.381016	0.0529914	0.184597	0.00272471	0.000374706	0.000834651	0.000284113	0.000180462	0.00044732	0.000276725	0.000176377	0	0	0
OTU0350	Bacteria	NA	NA	NA	NA	No part of network	-	-	0.0328449	0.146928	0.153915	0.0109637	0.170519	0.00635765	0.0116159	0.0129371	0.0232972	0.000902312	0.00469686	0.00913191	0.00634958	0.0167019	0.0150391	0.00179474
OTU0352	Bacteria	Firmicutes	Clostridia	Clostridiales	Lachnospiraceae	No part of network	-	-	0.291026	0.556467	0.107892	0.000498351	0.00651105	0.000302745	0.00281029	0.00208663	0.0457421	0.00252647	0.0156562	0.0011069	0.00970074	0.00853252	0.111761	0.000598247
OTU0353	Bacteria	Firmicutes	Clostridia	Clostridiales	NA	No part of network	-	-	0.00258778	0.296229	0.0192394	0.000166117	0.0175974	0	0.000936765	0.00125198	0.0707441	0	0.251394	0	0	0.00217851	0.00973121	0.000598247
OTU0356	Bacteria	Firmicutes	Clostridia	Clostridiales	NA	No part of network	-	-	0.0159248	0.0334197	0.0931791	0.198676	0.125118	0.116708	0.000187353	0.000208663	0.000284113	0.00397017	0.0530074	0.000276725	0.000176377	0.000363086	0.00058977	0.0179474
OTU0357	Bacteria	Firmicutes	Clostridia	MBA08	NA	No part of network	-	-	0.0153276	0.185885	0.0784666	0.105983	0.195331	0.000302745	0.000562059	0.0016693	0.0113645	0.00216555	0.0823069	0.00166035	0.00811335	0.00417549	0.00353862	0.0146571
OTU0359	Bacteria	Firmicutes	Clostridia	Clostridiales	Ruminococcaceae	Peripherals	-0.296586	0	0.00238872	0.0175997	0.123359	0.0310639	0.136028	0.0236141	0.0370959	0.0431932	0.0306842	0.0261671	0.0268392	0.0321001	0.0557352	0.0646293	0.0454123	0.000299124
OTU0362	Bacteria	Firmicutes	Clostridia	Clostridiales	NA	Peripherals	-0.296586	0.5	0.342383	0.180941	0.264447	0.0252498	0.20765	0	0.00187353	0.000625989	0.00284113	0.00108277	0.00089464	0.00193707	0	0.00181543	0.00147443	0.000299124
OTU0364	Bacteria	Firmicutes	Bacilli	Turicibacterales	NA	Peripherals	0	0	0.378612	0.230576	0.0897839	0.000830585	0.0468091	0.000151373	0.0106791	0.0108505	0.000284113	0.0203923	0.00134196	0.000276725	0.0119936	0.0174281	0.0150391	0.000598247
OTU0366	Bacteria	Firmicutes	Clostridia	Clostridiales	Ruminococcaceae	No part of network	-	-	0.0706663	0.0990726	0.0931791	0.0313961	0.140603	0.00196785	0.00843088	0.00438192	0.00568225	0.00072185	0.00492052	0.00525777	0.000529131	0.00472012	0.000294885	0.000299124
OTU0369	Bacteria	Firmicutes	Clostridia	Natranaerobiales	YAB3B13	Peripherals	-0.296586	0	0.365673	0.442564	0.085257	0.0109637	0.0512085	0.0033302	0.0550818	0.0475751	0.037787	0.019129	0.0346673	0.00608794	0.0183432	0.0847805	0.0247704	0
OTU0371	Bacteria	Firmicutes	Clostridia	Clostridiales	Ruminococcaceae	No part of network	-	-	0.0159248	0.0755404	0.129017	0.0224258	0.117727	0.0261875	0.0472129	0.0456972	0.0142056	0.0350097	0.0261682	0.00691812	0.0573226	0.0301361	0.00176931	0.00239299
OTU0373	Bacteria	Firmicutes	Clostridia	Clostridiales	NA	No part of network	-	-	0.265944	0.145346	0.112796	0.0514963	0.0932663	0.00363295	0.015925	0.0137717	0.00767104	0.00397017	0.0116303	0.00581122	0.0084661	0.00526474	0.00737213	0
OTU0374	Bacteria	Verrucomicrobia	Verruco-5	WCHB1-41	RFP12	Peripherals	-0.0817178	0.444444	0.00338402	0.15029	0.122981	0.042526	0.0124942	0.220247	0.00168618	0	0.00142056	0.000180462	0.00067098	0	0	0	0	0.000299124
OTU0379	Bacteria	Firmicutes	Clostridia	Clostridiales	Clostridiaceae	Connectors	-0.146746	0.72	0	0.000790998	0	0	0.000175974	0.00438981	0.00374706	0.00479925	0	0.499159	0.0011183	0.00304397	0.164383	0.000181543	0.056618	0.00448685
OTU0381	Bacteria	Firmicutes	Clostridia	Clostridiales	Caldicoprobacteraceae	No part of network	-	-	0.188112	0.250747	0.335746	0.0285721	0.104705	0.00242196	0.00112412	0.000834651	0.000852338	0.00072185	0.00469686	0.000553449	0.000881886	0.000181543	0.00294885	0.00149562
OTU0383	Bacteria	Tenericutes	RF3	ML615J-28	NA	No part of network	-	-	0.0009953	0.0019775	0.0328202	0.0290705	0.020413	0.0192243	0.0627632	0.0684414	0.0156262	0.127406	0.0351146	0.0727786	0.0619084	0.0419364	0.00176931	0.000598247
OTU0385	Bacteria	Firmicutes	Clostridia	NA	NA	Peripherals	-0.247797	0	0.113066	0.0589294	0.101856	0.0225919	0.132685	0.000908236	0.000562059	0.00187797	0.000284113	0	0.00022366	0.000276725	0.00123464	0	0	1.2955
OTU0386	Bacteria	Firmicutes	Clostridia	Clostridiales	Ruminococcaceae	No part of network	-	-	0.0449876	0.0247187	0.0339519	0.0651179	0.0253403	0.177863	0.0511473	0.051957	0.0369347	0.0420477	0.175573	0.144174	0.0594391	0.0560968	0.0191675	0.00837546
OTU0388	Bacteria	Firmicutes	Clostridia	Clostridiales	Peptococcaceae	No part of network	-	-	0.00278684	0.0261029	0.0599817	0.122262	0.0564877	0.0603977	0.0365338	0.034012	0.0139215	0.0534169	0.0462976	0.0398484	0.0213416	0.0148865	0.00324374	0.0110676
OTU0389	Bacteria	Chloroflexi	Anaerolineae	SBR1031	SHA-31	Connectors	-0.516398	0.75	0.189903	0.0217525	0.0596044	0	0.000351948	0.000151373	0.000187353	0.000834651	0	0.00072185	0.00089464	0.000276725	0	0.000544629	0.00117954	0
OTU0390	Bacteria	Firmicutes	Clostridia	Clostridiales	Clostridiaceae	Peripherals	-0.296586	0.5	0.456246	0.0353972	0.0407423	0.000166117	0.0265721	0	0.00936765	0.0102245	0	0.0160612	0.00044732	0	0.00423305	0.00599092	0.00471816	0.000299124
OTU0392	Bacteria	Firmicutes	NA	NA	NA	No part of network	-	-	0.0009953	0.125967	0.00603589	0.117279	0.0332591	0.00772001	0.0814985	0.0665634	0.0590954	0.00649665	0.0585989	0.0846778	0.038803	0.0255975	0.00176931	0.00149562
OTU0393	Bacteria	Firmicutes	Clostridia	Clostridiales	NA	No part of network	-	-	0.00039812	0.000988748	0.00113173	0.000498351	0.00193572	0.207835	0.206838	0.211584	0.00965983	0.129752	0.0156562	0.229405	0.25363	0.0816943	0.178111	0.031408
OTU0395	Bacteria	Firmicutes	Clostridia	Natranaerobiales	ML1228J-1	Peripherals	0.593171	0.59375	0.335615	0.00850323	0	0	0.0249883	0.000302745	0	0	0.000568225	0.000360925	0.00022366	0	0.000529131	0	0	0
OTU0396	Bacteria	Firmicutes	Clostridia	Clostridiales	Clostridiaceae	Connectors	-0.433571	0.625	0.00039812	0.0547766	0.0467782	0.354992	0.145003	0.000605491	0.00149882	0	0	0	0	0.0011069	0.00158739	0	0	0.000897371
OTU0399	Bacteria	Firmicutes	Clostridia	Clostridiales	Ruminococcaceae	Connectors	-0.296586	0.666667	0.177761	0.0854278	0.349704	0.0222597	0.0922105	0	0.000187353	0.000208663	0.000568225	0.000541387	0.00044732	0	0	0.000907714	0	0.000299124
OTU0400	Bacteria	TM7	TM7-3	CW040	F16	Peripherals	-0.449448	0	0.0768372	0.429314	0.0969515	0.0272432	0.01355	0.00136235	0.00224824	0.00208663	0.083245	0.0119105	0.0364566	0.0500872	0.0164031	0.0132526	0.0106159	0
OTU0409	Bacteria	Planctomycetes	Planctomycetia	Pirellulales	Pirellulaceae	Peripherals	-0.543326	0.5	0.0214985	0.116079	0.39686	0.0433566	0.137084	0.000302745	0.000187353	0.000208663	0	0.000360925	0	0.000276725	0.000176377	0	0	0.000299124
OTU0414	Bacteria	Firmicutes	Clostridia	NA	NA	Connectors	0	0.722222	0.177761	0.240859	0.119586	0	0.0314994	0	0	0.000417326	0.00710282	0.000180462	0.00067098	0	0.00105826	0.0217851	0	0
OTU0415	Bacteria	Firmicutes	Clostridia	Clostridiales	Peptostreptococcaceae	Peripherals	0	0	0.250019	0.145544	0.0728079	0.000332234	0.020765	0	0.00505853	0.00772053	0	0.0104668	0.00044732	0.000276725	0.021518	0.012708	0.0185778	0
OTU0417	Bacteria	Actinobacteria	Actinobacteria	Actinomycetales	Corynebacteriaceae	Peripherals	-0.449448	0	0.101521	0.135854	0.348573	0.00249176	0.0454014	0	0.0206088	0.0175277	0.0022729	0.0057748	0.0011183	0.00276725	0.00264566	0.00399394	0.0294885	0
OTU0419	Bacteria	Firmicutes	Clostridia	Clostridiales	NA	Peripherals	-0.543326	0	0.013138	0.0508216	0.312735	0.0166117	0.0381864	0.0784111	0.0481497	0.0406893	0.0178991	0.0299568	0.023708	0.0395716	0.00899523	0.0673524	0.0244755	0.000598247
OTU0425	Bacteria	Firmicutes	Clostridia	Clostridiales	NA	Peripherals	-0.247797	0.5	0.299983	0.165319	0.141466	0.0161134	0.082004	0	0	0.000208663	0.00142056	0.000360925	0.0011183	0.000553449	0.000176377	0	0.000294885	0
OTU0426	Bacteria	Acidobacteria	BPC102	MVS-40	NA	Peripherals	-0.550297	0.5	0.0489688	0.257272	0.307453	0.0164456	0.0112624	0.00105961	0.000749412	0	0.000284113	0.000541387	0	0	0.000529131	0.000363086	0	0.00209386
OTU0429	Bacteria	NA	NA	NA	NA	Peripherals	-0.247797	0	0.0977385	0.0535901	0.131658	0.0739221	0.208353	0	0.00243559	0.00208663	0.00511403	0.000180462	0.00313124	0.0755458	0	0.006354	0.00058977	0.000598247
OTU0431	Bacteria	Firmicutes	Clostridia	NA	NA	No part of network	-	-	0.133171	0.103028	0.126754	0.095019	0.0392423	0.0354212	0.00674471	0.00855518	0.00142056	0.000541387	0.00872274	0.00304397	0.00299841	0.00308623	0.00058977	0.00149562
OTU0432	Bacteria	Fibrobacteres	Fibrobacteria	Fibrobacterales	Fibrobacteraceae	Connectors	-0.433571	0.625	0.0009953	0.00138425	0	0.000498351	0.0061591	0.401592	0.000374706	0	0.000568225	0.000180462	0.00022366	0.000553449	0.000705508	0.000181543	0	0
OTU0436	Bacteria	Firmicutes	Clostridia	Clostridiales	Ruminococcaceae	Connectors	-0.0817178	0.72	0.150888	0.0976883	0.259543	0.00797362	0.0948501	0.000151373	0.000187353	0	0.000568225	0.000541387	0.00156562	0.000276725	0.000176377	0.000726172	0	0
OTU0439	Bacteria	Firmicutes	Clostridia	Clostridiales	Mogibacteriaceae	No part of network	-	-	0.150091	0.406969	0.0818618	0.015615	0.0121422	0.00105961	0.00187353	0.00187797	0.0900637	0.00920358	0.0272865	0.0434458	0.0128755	0.00998486	0.017988	0.00119649
OTU0442	Bacteria	Bacteroidetes	Bacteroidia	Bacteroidales	NA	Peripherals	-0.70656	0	0.00875864	0.0247187	0.0875204	0.127412	0.11192	0.00181647	0	0	0	0	0.0288522	0.000553449	0.000352754	0.000363086	0	0.000598247
OTU0460	Bacteria	Firmicutes	Clostridia	NA	NA	No part of network	-	-	0.00378214	0.011074	0.00679038	0.0275754	0.117727	0.0264902	0.0460888	0.0375593	0.0343776	0.0286935	0.023037	0.0470432	0.0587336	0.0186989	0.00383351	0.00478598
OTU0466	Bacteria	Bacteroidetes	Bacteroidia	Bacteroidales	NA	Peripherals	-0.146746	0.444444	0.0179154	0.018984	0.0456464	0.123093	0.0330832	0.0143804	0.00131147	0.000208663	0	0	0.00022366	0	0	0.000181543	0	0
OTU0469	Bacteria	Firmicutes	NA	NA	NA	No part of network	-	-	0.0314515	0.0593249	0.16146	0.0539881	0.088515	0.0440495	0.066885	0.0638508	0.0789833	0.0319418	0.0883457	0.071395	0.0663178	0.0306807	0.00294885	0.000598247
OTU0470	Bacteria	WPS-2	NA	NA	NA	Connectors	-0.296586	0.666667	0.144717	0.0231367	0.405159	0.000166117	0.0358987	0.000151373	0	0	0	0.000180462	0.00022366	0.000276725	0	0.000181543	0.000884656	0.000299124
OTU0475	Bacteria	Chloroflexi	Anaerolineae	Anaerolineales	Anaerolinaceae	Peripherals	-0.543326	0.5	0.235687	0.001582	0.00301795	0	0.000527923	0	0.000562059	0.000208663	0	0.000541387	0.00022366	0	0	0.000544629	0.00058977	0
OTU0478	Bacteria	NA	NA	NA	NA	Peripherals	-0.160582	0	0.175571	0.118452	0.100724	0.0508318	0.0663423	0	0.000562059	0.000208663	0.00653459	0.000180462	0.0011183	0.000276725	0.000176377	0	0.00294885	0
OTU0479	Bacteria	Firmicutes	Clostridia	Clostridiales	NA	Peripherals	0.385396	0.53125	0.230512	0.0844391	0.219933	0.000830585	0.0297396	0	0.000562059	0	0	0.000541387	0	0	0	0.000363086	0	0.000598247
OTU0482	Bacteria	Lentisphaerae	Lentisphaeria	Z20	R4-45B	Connectors	0.660356	0.65625	0.0356317	0.0168087	0.211256	0.236219	0.0550799	0	0	0	0	0.000180462	0.00402588	0	0	0	0.000294885	0.00239299
OTU0486	Bacteria	Firmicutes	Clostridia	Clostridiales	NA	Peripherals	-0.296586	0	0.00159248	0.00810773	0.0309339	0.0289044	0.0047513	0	0.0104918	0.0108505	0.00340935	0	0.0219187	0.263442	0	0.0303177	0.00442328	0.000598247
OTU0490	Bacteria	Chloroflexi	Anaerolineae	DRC31	NA	Peripherals	1.90164	0.21875	0.25838	0.0551721	0.262938	0	0.00263961	0	0	0.000208663	0.000284113	0.000360925	0.00134196	0	0	0	0	0
OTU0491	Bacteria	Chloroflexi	Anaerolineae	NA	NA	No part of network	-	-	0.00358308	0.227412	0.0569637	0.00448516	0.103473	0.00953648	0.0176112	0.0202403	0.0102281	0.00072185	0.0067098	0.00415087	0.00246928	0.0237821	0.00294885	0.00149562
OTU0492	Bacteria	Firmicutes	Clostridia	Clostridiales	NA	Peripherals	-0.533843	0.5	0.0214985	0.01582	0.195412	0.00415293	0.0378345	0.00121098	0.000187353	0	0	0.000360925	0.00044732	0.000276725	0.000529131	0.000907714	0.000294885	0.0158535
OTU0493	Bacteria	Chloroflexi	Anaerolineae	Caldilineales	NA	Connectors	-0.433571	0.625	0.225137	0.0448892	0.110532	0.000498351	0.0964339	0	0.000187353	0.000625989	0	0.000180462	0.00067098	0.0011069	0.000176377	0	0.000294885	0.000299124
OTU0494	Bacteria	Chloroflexi	Anaerolineae	SHA-20	NA	Peripherals	-0.247797	0.5	0.108687	0.002373	0.00452692	0	0.00123182	0.000605491	0.000374706	0.000208663	0.000568225	0.000180462	0.00044732	0.000553449	0.00105826	0.000363086	0.000294885	0
OTU0495	Bacteria	Firmicutes	Clostridia	Clostridiales	Caldicoprobacteraceae	Peripherals	0	0	0.0772353	0.0731674	0.402141	0.0068108	0.0427617	0	0.00468382	0.00459058	0.0022729	0.00072185	0.00201294	0.0022138	0.00194015	0.00199697	0	0.000598247
OTU0497	Bacteria	Firmicutes	Clostridia	NA	NA	Peripherals	-0.533843	0	0.00079624	0.000395499	0	0	0.000703897	0.000756864	0.0850582	0.0799179	0.0650618	0.016783	0.0219187	0.121205	0.0423305	0.0393948	0.0516049	0.000299124
OTU0500	Bacteria	Firmicutes	Clostridia	Clostridiales	Lachnospiraceae	No part of network	-	-	0.101122	0.16611	0.0897839	0.00448516	0.00299156	0.000454118	0.000562059	0.000208663	0.115066	0.0014437	0.011854	0.0163268	0.00282203	0.00544629	0.064285	0
OTU0501	Bacteria	Firmicutes	Clostridia	SHA-98	NA	Peripherals	-0.543326	0	0.00477744	0.0146335	0.0109401	0.0367119	0.034491	0.0681177	0.0873065	0.100158	0.0835291	0.0548606	0.0422718	0.0647536	0.0952436	0.145597	0.0489509	0.0050851
OTU0504	Bacteria	Firmicutes	Clostridia	Clostridiales	NA	No part of network	-	-	0.0288637	0.0106785	0.0803528	0.11379	0.0223487	0.0149859	0.0434659	0.0308821	0.00852338	0.10521	0.0246026	0.0232449	0.0250455	0.0395764	0	0.0128623
OTU0506	Bacteria	Bacteroidetes	Bacteroidia	NA	NA	Peripherals	0.516398	0.375	0.0525519	0.2373	0.116568	0.028406	0.0198851	0.000151373	0.000187353	0	0	0	0.0033549	0	0	0.000363086	0	0.000299124
OTU0513	Bacteria	Spirochaetes	Spirochaetes	Spirochaetales	Spirochaetaceae	No part of network	-	-	0.23509	0.0255097	0.20937	0.000664468	0.0103825	0	0.00206088	0.00417326	0	0.00072185	0.00044732	0.000276725	0.000176377	0	0	0.000299124
OTU0515	Bacteria	Chloroflexi	Anaerolineae	CFB-26	NA	No part of network	-	-	0.0113464	0.000395499	0.0169759	0.00166117	0.081828	0.0158941	0.0770021	0.101201	0.0693235	0.0279717	0.010512	0.0290561	0.000705508	0.0286838	0.102325	0
OTU0519	Bacteria	Chloroflexi	Anaerolineae	SBR1031	SHA-31	Connectors	-0.543326	0.666667	0.203439	0.0868121	0.144861	0.00514963	0.054728	0	0.00262294	0.00271262	0.000284113	0.000180462	0.00044732	0.000276725	0	0	0.00560282	0
OTU0523	Bacteria	Firmicutes	Clostridia	Clostridiales	Lachnospiraceae	No part of network	-	-	0	0	0	0.35682	0	0.000151373	0	0	0	0	0	0	0	0	0	0.00209386
OTU0526	Bacteria	Firmicutes	Clostridia	Clostridiales	NA	Peripherals	0.385396	0.277778	0.00218966	0.00909648	0.00301795	0.0207646	0.0154857	0.274136	0	0.000417326	0.00142056	0	0.00917006	0.000276725	0	0	0	0
OTU0528	Bacteria	Planctomycetes	Planctomycetia	Pirellulales	Pirellulaceae	Connectors	-0.247797	0.666667	0.113066	0.251538	0.0705445	0	0.0198851	0	0.000374706	0.000208663	0	0.000360925	0.00022366	0	0	0.000181543	0	0.000299124
OTU0532	Bacteria	Synergistetes	Synergistia	Synergistales	Dethiosulfovibrionaceae	Peripherals	-0.550297	0	0.251214	0.00889873	0.153161	0.000166117	0.0559598	0.000151373	0.00281029	0.00125198	0.000284113	0.000541387	0.00044732	0	0	0.000544629	0.00530793	0
OTU0534	Bacteria	Firmicutes	Clostridia	Clostridiales	Clostridiaceae	No part of network	-	-	0.00059718	0.000593249	0.000754486	0.000166117	0.00158377	0	0.0189226	0.020449	0.015058	0.0364534	0.00603882	0.0354208	0.0109354	0.0384871	0.227062	0.000299124
OTU0535	Bacteria	OD1	NA	NA	NA	Connectors	-0.158176	0.625	0.134963	0.000593249	0.00226346	0.000498351	0.00351948	0.000756864	0	0	0	0.00162416	0.00022366	0	0	0	0	0.000897371
OTU0536	Bacteria	Firmicutes	Clostridia	NA	NA	No part of network	-	-	0.00059718	0.000988748	0.00150897	0.00863809	0.00580715	0.00787138	0.041405	0.036516	0.07046	0.0337465	0.0270629	0.0445527	0.00970074	0.0214221	0.183419	0.000299124
OTU0537	Bacteria	Firmicutes	NA	NA	NA	Peripherals	-0.516398	0	0.0121427	0.001582	0.0188622	0.128409	0.0385384	0	0	0	0	0	0.00022366	0.000830174	0	0.000181543	0.000294885	0.000299124
OTU0539	Bacteria	Firmicutes	Clostridia	Clostridiales	Lachnospiraceae	No part of network	-	-	0.0039812	0.0201705	0.0101856	0.00631245	0.0446975	0.210408	0.00224824	0.00312994	0.000284113	0.00360925	0.0257209	0.00719484	0.00352754	0	0	0.0179474
OTU0541	Bacteria	Firmicutes	NA	NA	NA	Peripherals	-0.449448	0.5	0.0515565	0.180545	0.144107	0.00946867	0.0381864	0.000151373	0.00149882	0.00125198	0.00397758	0	0.0022366	0.0553449	0.000176377	0.00726172	0.00265397	0
OTU0548	Bacteria	Firmicutes	Clostridia	Clostridiales	NA	Peripherals	0.653742	0.612245	0.0857949	0.106785	0.246717	0.0215952	0.0381864	0.000151373	0	0	0	0.000180462	0	0	0	0	0	0.000598247
OTU0555	Bacteria	Firmicutes	Clostridia	Clostridiales	Eubacteriaceae	No part of network	-	-	0.0101521	0.0826593	0.00414968	0.0162795	0.210465	0.000454118	0.00187353	0.00354727	0.000284113	0.000541387	0.0436137	0.000553449	0.00246928	0.000907714	0	0.000299124
OTU0557	Bacteria	Spirochaetes	Spirochaetes	Sphaerochaetales	Sphaerochaetaceae	Peripherals	-0.543326	0	0.183931	0.0707944	0.216915	0.00166117	0.0184773	0.00121098	0.00730676	0.00312994	0.000284113	0.0104668	0.00089464	0.00193707	0.00405667	0.000181543	0	0.000897371
OTU0558	Bacteria	Firmicutes	Clostridia	Clostridiales	Ruminococcaceae	Connectors	-0.158176	0.625	0	0	0	0	0.000527923	0.000302745	0.00374706	0.00312994	0.00397758	0.000360925	0	0.0132828	0	0.00217851	0.550256	0
OTU0559	Bacteria	Firmicutes	Clostridia	Clostridiales	Lachnospiraceae	Peripherals	1.75034	0.615917	0	0	0	0	0.000351948	0	0.000562059	0.000417326	0	0	0	0.000553449	0	0.00145234	0.289577	0
OTU0567	Bacteria	Firmicutes	Clostridia	Clostridiales	Caldicoprobacteraceae	No part of network	-	-	0.00159248	0.000790998	0	0.000664468	0.000527923	0.0016651	0.00861823	0.0056339	0.00994394	0.109721	0.102884	0.0105155	0.0197542	0.00399394	0.195214	0.0125632
OTU0574	Bacteria	Firmicutes	Clostridia	Clostridiales	Clostridiaceae	Connectors	0.112407	0.6875	0.00019906	0.000593249	0	0	0.0311474	0	0.0584541	0.0669808	0	0.120188	0	0	0.000529131	0.000181543	0	0
OTU0579	Bacteria	Bacteroidetes	Bacteroidia	Bacteroidales	Porphyromonadaceae	No part of network	-	-	0.196273	0.0577429	0.105628	0.00382069	0.0571916	0	0.00149882	0.00229529	0.000568225	0.00126324	0.00044732	0.000830174	0.000352754	0	0	0.000299124
OTU0582	Bacteria	Spirochaetes	MVP-15	PL-11B10	NA	Connectors	-0.543326	0.666667	0	0.128933	0.162592	0.00132894	0.00633507	0.000302745	0.00393441	0	0	0.000180462	0.00022366	0.000830174	0.000705508	0.000544629	0.000294885	0.000299124
OTU0585	Bacteria	Firmicutes	Clostridia	OPB54	NA	No part of network	-	-	0.00517556	0.0211592	0.00150897	0.0101331	0.00158377	0.00923374	0.0116159	0.0133544	0.0167626	0.0285131	0.0161035	0.0298863	0.00546769	0.00744326	0.00353862	0.309593
OTU0586	Bacteria	Tenericutes	Mollicutes	Acholeplasmatales	Acholeplasmataceae	Peripherals	-0.543326	0.5	0.00159248	0	0.00414968	0.00232564	0.00211169	0.188308	0.000562059	0.000417326	0.00113645	0.0028874	0.118093	0.000276725	0.000529131	0	0	0.00179474
OTU0587	Bacteria	Firmicutes	Clostridia	Clostridiales	Clostridiaceae	No part of network	-	-	0.0276693	0.0822638	0.145616	0.00465128	0.0309715	0.000908236	0.01274	0.0118938	0.00965983	0.0297763	0.011183	0.0107923	0.0123464	0.00708017	0.0112056	0.000299124
OTU0589	Bacteria	Firmicutes	Clostridia	Clostridiales	Peptostreptococcaceae	Peripherals	0	0.444444	0.164424	0.12913	0.038856	0	0.0140779	0	0.00281029	0.00375593	0	0.00378971	0.00089464	0	0.00582044	0.0038124	0.00619259	0
OTU0590	Bacteria	Tenericutes	Mollicutes	Acholeplasmatales	Acholeplasmataceae	No part of network	-	-	0.0109483	0.00177975	0.012449	0.00647857	0.0103825	0.00348157	0.0237938	0.0254569	0.0309683	0.0261671	0.0326544	0.178487	0.0142865	0.0136157	0.000884656	0.000598247
OTU0594	Bacteria	Chloroflexi	Anaerolineae	NA	NA	Peripherals	1.08665	0	0.141134	0.0464712	0.202202	0	0.0307955	0	0	0	0	0.000360925	0.00022366	0	0	0.000181543	0	0
OTU0597	Bacteria	Firmicutes	Clostridia	Clostridiales	Lachnospiraceae	No part of network	-	-	0.0039812	0.002373	0.00301795	0.0858825	0.0160137	0.044655	0.0357844	0.0388113	0.0213085	0.0303177	0.135538	0.0528544	0.00776059	0.0239637	0	0.0281176
OTU0600	Bacteria	Firmicutes	Clostridia	Clostridiales	Ruminococcaceae	Peripherals	-0.433571	0	0.204833	0.000395499	0.0456464	0.00182729	0.020765	0	0.00112412	0.00146064	0.00198879	0.000360925	0	0.000830174	0	0.00199697	0.00058977	0
OTU0604	Bacteria	Synergistetes	Synergistia	Synergistales	Synergistaceae	No part of network	-	-	0.0410064	0.0407364	0.119963	0.0107976	0.0503286	0.00121098	0.0149882	0.0154411	0.00198879	0.00270694	0.00626248	0.00193707	0.00881886	0.00363086	0.00884656	0.000598247
OTU0606	Bacteria	Actinobacteria	Actinobacteria	WCHB1-81	At425_EubF1	No part of network	-	-	0.118441	0.00276849	0.00150897	0	0.000527923	0.00136235	0.00337235	0.00584256	0.00255701	0.00072185	0.0100647	0.000276725	0.00105826	0.00417549	0.00176931	0
OTU0615	Bacteria	Firmicutes	Clostridia	Natranaerobiales	ML1228J-1	Peripherals	-0.533843	0	0.00059718	0.00019775	0	0.000996703	0.00633507	0.00151373	0.00618265	0.00667721	0.0568225	0.00216555	0.0259446	0.00802502	0.000529131	0.00744326	0.347375	0
OTU0617	Bacteria	Firmicutes	Clostridia	Clostridiales	Ruminococcaceae	Peripherals	0.217492	0.375	0.0260769	0.160177	0.0580955	0.000664468	0.0976657	0	0	0	0	0	0	0.000276725	0.000352754	0	0	0
OTU0618	Bacteria	Acidobacteria	Acidobacteria-6	iii1-15	NA	Peripherals	0.217492	0.375	0.107691	0	0.00226346	0	0.00334351	0	0	0	0	0.000360925	0	0.000276725	0.000352754	0.000544629	0	0.000299124
OTU0623	Bacteria	Firmicutes	Clostridia	Clostridiales	Caldicoprobacteraceae	Peripherals	-0.533843	0	0.37901	0.612233	0.129017	0.14502	0.177382	0.0703883	0.0824353	0.0865951	0.075574	0.0321223	0.236856	0.140299	0.0414486	0.0737064	0.0123852	0.00568335
OTU0629	Bacteria	Firmicutes	Clostridia	SHA-98	NA	No part of network	-	-	0.039812	0.152069	0.0856342	0.00348846	0.0160137	0	0.00843088	0.00959849	0.0142056	0	0.00246026	0.00359742	0.000176377	0.00980332	0	0.000299124
OTU0632	Bacteria	Firmicutes	Clostridia	OPB54	NA	Peripherals	-0.0817178	0.444444	0.0039812	0.277047	0.0309339	0.00664468	0.00510325	0	0.000936765	0.000208663	0.000852338	0	0.00044732	0	0	0.000544629	0.00235908	0
OTU0634	Bacteria	Firmicutes	Clostridia	Clostridiales	NA	Peripherals	-0.516398	0.5	0.151087	0.0866143	0.0324429	0.000166117	0.0142539	0	0.00224824	0.00417326	0.000284113	0.0028874	0.00022366	0	0.00440943	0.00580937	0.00825679	0
OTU0636	Bacteria	Firmicutes	NA	NA	NA	No part of network	-	-	0.00039812	0	0	0.00315622	0	0	0	0	0	0	0	0	0	0	0	0.466932
OTU0641	Bacteria	Tenericutes	RF3	ML615J-28	NA	Peripherals	-0.158176	0	0	0.000395499	0	0.000498351	0.00123182	0.000454118	0.00224824	0.00375593	0.00625048	0.129211	0.00290758	0.140576	0.021518	0.0136157	0.00383351	0
OTU0645	Bacteria	Firmicutes	Clostridia	Clostridiales	Ruminococcaceae	Peripherals	-0.449448	0	0.192491	0.214558	0.218047	0.10183	0.198147	0.000151373	0.00187353	0.0016693	0.020172	0.00072185	0.0033549	0.0138362	0.000529131	0.0150681	0.00147443	0.00149562
OTU0661	Bacteria	Firmicutes	Clostridia	Clostridiales	Ruminococcaceae	Connectors	-0.516398	0.75	0.0039812	0.001582	0.00641313	0.115285	0.0793644	0.000302745	0.000187353	0	0.000284113	0	0.022366	0.0290561	0	0.000181543	0	0
OTU0674	Bacteria	Tenericutes	RF3	ML615J-28	NA	Peripherals	0.112407	0.32	0	0.00019775	0	0	0.000175974	0	0.00355971	0.00292128	0.000852338	0.038619	0	0.00581122	0.0181668	0.00399394	0.29459	0
OTU0687	Bacteria	Firmicutes	Clostridia	Clostridiales	NA	Peripherals	-0.160582	0	0.194482	0.0344084	0.0026407	0	0.00404741	0	0.000187353	0	0	0.000541387	0.00022366	0.000276725	0.000176377	0	0	0.00269211
OTU0689	Bacteria	Actinobacteria	Actinobacteria	Actinomycetales	Nocardiopsaceae	Peripherals	-0.449448	0	0.0907714	0.002373	0.057341	0.000166117	0.165944	0.000454118	0.0335362	0.0459058	0.00170468	0.00198509	0	0.0011069	0.000352754	0.000907714	0.0058977	0
OTU0693	Bacteria	WS1	NA	NA	NA	Connectors	-0.160582	0.693878	0.0627039	0.0488442	0.116191	0.000332234	0.0918586	0	0.000187353	0.000208663	0	0.000180462	0	0.000276725	0.00405667	0	0	0
OTU0699	Bacteria	Firmicutes	Clostridia	Clostridiales	Veillonellaceae	Peripherals	-0.247797	0	0.0127398	0.0130515	0.00226346	0.00348846	0.0251643	0.117465	0.00505853	0.00521657	0.00426169	0	0.0346673	0.00193707	0.00546769	0.0025416	0	0.000299124
OTU0706	Bacteria	Firmicutes	Clostridia	Thermoanaerobacterales	Thermoanaerobacteraceae	Peripherals	-0.533843	0.5	0	0.000988748	0	0.000166117	0.00140779	0.000908236	0.00187353	0.00208663	0.00369347	0.000541387	0.00201294	0.00193707	0.000881886	0.0038124	0.367722	0
OTU0713	Bacteria	Firmicutes	NA	NA	NA	Connectors	-0.0817178	0.77551	0.00019906	0.00019775	0	0.00332234	0	0.157125	0	0	0.000568225	0.000541387	0.0288522	0	0.0181668	0	0	0.000897371
OTU0714	Bacteria	Firmicutes	Clostridia	Thermoanaerobacterales	NA	Peripherals	0	0.444444	0	0.00019775	0	0.00714304	0.000527923	0.00650903	0.0307259	0.0327601	0.00625048	0.117481	0.0174455	0.0257354	0.0276912	0.00435703	0.00471816	0.0990099
OTU0717	Bacteria	Firmicutes	Clostridia	Clostridiales	Ruminococcaceae	Peripherals	0.112407	0.444444	0.202842	0.0011865	0.104496	0	0.00175974	0	0.000187353	0	0.000284113	0.000180462	0.00044732	0	0.000176377	0	0	0
OTU0718	Bacteria	Chloroflexi	NA	NA	NA	Peripherals	1.08665	0.44898	0.106895	0.0193795	0.230873	0	0.0186533	0	0.000187353	0	0	0	0.00022366	0	0	0	0	0.000897371
OTU0721	Bacteria	Verrucomicrobia	Verruco-5	NA	NA	Peripherals	-0.0817178	0.444444	0.0137351	0.10105	0.149766	0.00166117	0.0188292	0	0.000936765	0.000208663	0.000284113	0.000360925	0	0	0	0	0.000294885	0
OTU0723	Bacteria	Firmicutes	Clostridia	NA	NA	Peripherals	-0.533843	0	0.00059718	0.00019775	0.000754486	0.00598022	0.000703897	0.00681177	0.0206088	0.019197	0.012501	0.0155198	0.0498762	0.0033207	0.0183432	0.000726172	0.00943633	0.413389
OTU0727	Bacteria	Firmicutes	Clostridia	Clostridiales	NA	Peripherals	0.679157	0.32	0.181543	0.0152267	0.12185	0	0.000175974	0	0	0	0	0.00072185	0.00022366	0	0	0	0	0
OTU0728	Bacteria	Firmicutes	Clostridia	Clostridiales	Ruminococcaceae	Connectors	0.256805	0.693878	0.0423998	0.0217525	0.200316	0.012791	0.0571916	0	0.000749412	0.000417326	0	0.000360925	0.00044732	0.000553449	0	0	0	0
OTU0733	Bacteria	WWE1	Cloacamonae	Cloacamonales	NA	Module Hubs	3.97416	0.394464	0.00756428	0.239079	0.000377243	0	0.00193572	0	0	0.000208663	0	0	0	0	0	0	0	0
OTU0741	Bacteria	Bacteroidetes	Bacteroidia	Bacteroidales	NA	Peripherals	0.516398	0.56	0	0.205264	0.000754486	0	0.000527923	0	0	0.000625989	0	0.019129	0	0	0.0144629	0	0	0
OTU0745	Bacteria	Firmicutes	Clostridia	Clostridiales	NA	No part of network	-	-	0.00039812	0	0	0.255986	0	0	0	0	0	0	0	0	0	0	0	0.00119649
OTU0751	Bacteria	Firmicutes	Bacilli	Lactobacillales	NA	No part of network	-	-	0.0499641	0.0796931	0.172023	0.00282399	0.000527923	0	0.000187353	0.000208663	0.00397758	0.00126324	0.00156562	0.000830174	0	0.00435703	0.0020642	0
OTU0755	Bacteria	Firmicutes	Clostridia	Clostridiales	Ruminococcaceae	No part of network	-	-	0.033044	0.0482509	0.12185	0.00946867	0.0494488	0.000151373	0.000374706	0.00125198	0.00142056	0.000180462	0.00134196	0.00138362	0	0.0025416	0.000884656	0
OTU0757	Bacteria	Firmicutes	Clostridia	Clostridiales	Mogibacteriaceae	No part of network	-	-	0.0274703	0.0723764	0.140334	0.000166117	0.0536721	0	0.000749412	0	0	0.000360925	0	0.000276725	0.000529131	0	0	0.000299124
OTU0772	Bacteria	Firmicutes	Clostridia	Clostridiales	Ruminococcaceae	No part of network	-	-	0.0189107	0.00257074	0.162969	0.000498351	0.110336	0	0.00112412	0	0	0.000902312	0.00044732	0	0.00211653	0.000181543	0	0
OTU0773	Bacteria	Firmicutes	Clostridia	NA	NA	No part of network	-	-	0.0965441	0.0231367	0.119586	0.00431904	0.0351948	0	0.000562059	0.000417326	0.000284113	0	0.00022366	0.000553449	0.000176377	0	0.000294885	0
OTU0778	Bacteria	Firmicutes	Clostridia	Clostridiales	Lachnospiraceae	No part of network	-	-	0.00019906	0.000395499	0.0173532	0.182563	0	0	0	0	0	0	0	0	0	0	0	0.000299124
OTU0795	Bacteria	Firmicutes	Clostridia	Clostridiales	Lachnospiraceae	No part of network	-	-	0.00378214	0.00296624	0.0101856	0.00415293	0.00809481	0.17756	0.00149882	0.00375593	0.00795516	0.0189486	0.00872274	0.00498104	0.0128755	0.00363086	0	0.000299124
OTU0816	Bacteria	Firmicutes	Clostridia	Clostridiales	NA	No part of network	-	-	0.0334421	0.00435049	0.122604	0.000166117	0.0908027	0	0.000749412	0.00104331	0.000568225	0.000541387	0.00044732	0.0033207	0	0.000181543	0.00648747	0.000299124
OTU0818	Bacteria	Firmicutes	Clostridia	Clostridiales	Tissierellaceae	No part of network	-	-	0	0.00019775	0	0.00149505	0	0	0.000562059	0	0.000852338	0.0229187	0	0.000553449	0.00105826	0	0	0.29015
OTU0827	Bacteria	Firmicutes	Clostridia	Clostridiales	Lachnospiraceae	No part of network	-	-	0.0427979	0.109949	0.0226346	0	0.000527923	0.000454118	0.000187353	0.000208663	0.0213085	0.000541387	0.0055915	0.000553449	0.00194015	0.0025416	0.0309629	0.000299124
OTU0832	Bacteria	Firmicutes	Clostridia	NA	NA	No part of network	-	-	0	0.00533924	0.000377243	0.0068108	0.00211169	0.258847	0.00149882	0.00292128	0.0022729	0.0153393	0.00380222	0.00913191	0.0158739	0.00181543	0.00058977	0
OTU0833	Bacteria	WS1	NA	NA	NA	No part of network	-	-	0.0742494	0.017402	0.16146	0.000830585	0.0348429	0	0.000562059	0.000417326	0	0	0.00022366	0	0.000352754	0	0	0
OTU0841	Bacteria	Firmicutes	Clostridia	NA	NA	No part of network	-	-	0.130782	0.0749471	0.0150897	0.0124588	0.0168935	0	0.00412176	0.00396459	0.00880749	0.000360925	0.0033549	0.00304397	0	0.00472012	0	0.000299124
OTU0842	Bacteria	Planctomycetes	Phycisphaerae	MSBL9	NA	No part of network	-	-	0.00139342	0.0328264	0.154292	0.0222597	0.0190052	0	0	0	0.0122168	0	0.00715712	0.000276725	0	0.000544629	0.00058977	0.000598247
OTU0847	Bacteria	Firmicutes	Clostridia	Clostridiales	Clostridiaceae	No part of network	-	-	0.0101521	0.174613	0.000754486	0.00282399	0.0047513	0	0.000187353	0	0	0	0.00246026	0.000553449	0.000176377	0.000544629	0	0.000299124
OTU0875	Bacteria	Lentisphaerae	Lentisphaeria	Z20	R4-45B	No part of network	-	-	0.00656898	0.0397477	0.16825	0.0485062	0.033963	0	0.000374706	0.000208663	0	0.000180462	0.00044732	0.000276725	0	0	0	0.000299124
OTU0877	Bacteria	Firmicutes	Clostridia	Clostridiales	Clostridiaceae	No part of network	-	-	0.118242	0.0140402	0.104496	0.00348846	0.000703897	0	0.000936765	0.00146064	0	0.000541387	0.00089464	0	0	0.000181543	0	0.000299124
OTU0879	Bacteria	Firmicutes	Clostridia	Clostridiales	NA	No part of network	-	-	0.00059718	0	0	0	0.000175974	0	0.000374706	0	0	0	0	0	0	0.000181543	0.278961	0
OTU0881	Bacteria	Firmicutes	Clostridia	Clostridiales	Lachnospiraceae	No part of network	-	-	0.170794	0.110147	0.0875204	0.00747527	0.00563118	0.000454118	0.00149882	0.00125198	0.0565384	0.00775988	0.0201294	0.0146664	0.0045858	0.0116187	0.104979	0.000897371
OTU0887	Bacteria	Firmicutes	Clostridia	SHA-98	NA	No part of network	-	-	0.0089577	0.00454824	0.112041	0	0.00510325	0	0	0	0	0.000180462	0.00044732	0	0	0	0	0
OTU0889	Bacteria	Firmicutes	Clostridia	Clostridiales	Clostridiaceae	No part of network	-	-	0.0951507	0.0885918	0.200693	0.00747527	0.000879871	0	0.00112412	0.00146064	0.00625048	0.0028874	0.00402588	0.00304397	0.00158739	0.00236006	0.00943633	0.000299124
OTU0895	Bacteria	Tenericutes	Mollicutes	RF39	NA	No part of network	-	-	0.013337	0.00177975	0.0780893	0.00215952	0.105409	0.000302745	0.000562059	0	0	0	0	0	0	0	0	0
OTU0903	Bacteria	Firmicutes	Clostridia	Clostridiales	Christensenellaceae	No part of network	-	-	0.0427979	0.00415274	0.107892	0.000332234	0.00950261	0.000605491	0.00112412	0.000208663	0	0	0.00044732	0	0.000176377	0.000363086	0.000294885	0.000299124
OTU0912	Bacteria	Actinobacteria	Actinobacteria	Actinomycetales	Corynebacteriaceae	No part of network	-	-	0.062903	0.0949198	0.210879	0.00348846	0.0461053	0	0.0104918	0.0141891	0.00284113	0.00649665	0.00067098	0.00470432	0.00246928	0.00472012	0.0498356	0.00149562
OTU0916	Bacteria	Chloroflexi	Anaerolineae	Anaerolineales	Anaerolinaceae	No part of network	-	-	0.0545425	0.014238	0.227478	0.00199341	0.000175974	0.000454118	0	0	0.000284113	0.000180462	0.00134196	0.000276725	0.000176377	0.000181543	0	0.00119649
OTU0917	Bacteria	Chloroflexi	Anaerolineae	NA	NA	No part of network	-	-	0.0340393	0.015029	0.12449	0.000498351	0.0446975	0	0	0.000208663	0	0	0	0	0	0	0	0.000299124
OTU0927	Bacteria	Firmicutes	Clostridia	Clostridiales	Veillonellaceae	No part of network	-	-	0.00477744	0.0019775	0.170891	0.0355491	0.00369546	0	0.00168618	0.0016693	0	0	0.00044732	0.0387415	0.000176377	0	0.00235908	0
OTU0944	Bacteria	Firmicutes	Bacilli	Lactobacillales	Aerococcaceae	No part of network	-	-	0.0654908	0.137831	0.0995922	0.00897032	0.00211169	0	0.000749412	0.000417326	0.00710282	0.00775988	0.00268392	0.00166035	0.0022929	0.00272314	0.00560282	0
OTU0951	Bacteria	Proteobacteria	Deltaproteobacteria	NA	NA	No part of network	-	-	0.00019906	0.144159	0.000377243	0.000166117	0	0	0.000562059	0	0	0	0.00044732	0.000276725	0	0	0	0
OTU0967	Bacteria	Lentisphaerae	Lentisphaeria	Z20	R4-45B	No part of network	-	-	0.0139342	0.0318377	0.122604	0.0382069	0.00809481	0	0	0	0	0	0	0	0	0.000544629	0	0.000598247
OTU0968	Bacteria	OP9	OPB46	OPB72	TIBD11	No part of network	-	-	0.00437932	0	0	0.000332234	0.00175974	0.000454118	0.00430912	0.00354727	0.0181832	0.00324832	0.00156562	0	0.0209889	0.0114372	0.122967	0.00119649
OTU0969	Bacteria	Firmicutes	Clostridia	NA	NA	No part of network	-	-	0	0.0152267	0.00150897	0.0177745	0.104353	0.00454118	0.000936765	0.000834651	0.000568225	0.000180462	0.00693346	0.00249052	0.000176377	0	0	0.000299124
OTU0984	Bacteria	Bacteroidetes	Bacteroidia	Bacteroidales	NA	No part of network	-	-	0.00019906	0.147521	0	0	0	0	0.000187353	0	0	0.00378971	0.00022366	0	0.0038803	0	0	0
OTU0985	Bacteria	Firmicutes	Clostridia	Clostridiales	Christensenellaceae	No part of network	-	-	0.0195079	0.0496352	0.116945	0.0119604	0.0188292	0.000756864	0.00131147	0.000417326	0.000284113	0	0.00067098	0.000276725	0	0.000181543	0.000884656	0
OTU0987	Bacteria	Firmicutes	Clostridia	BSA2B-08	NA	No part of network	-	-	0.00019906	0	0	0.00166117	0	0.0112016	0	0	0	0	0	0	0	0	0	0.246179
OTU1002	Bacteria	Verrucomicrobia	Verruco-5	WCHB1-41	WCHB1-25	No part of network	-	-	0.00776334	0.132097	0.14637	0	0.00862274	0.00151373	0.000187353	0	0	0.000180462	0	0	0	0	0	0
OTU1005	Bacteria	Firmicutes	Clostridia	Clostridiales	Acidaminobacteraceae	No part of network	-	-	0.0352336	0.018984	0.124867	0.00116282	0.00439936	0	0.00243559	0.00271262	0.00340935	0.000902312	0.00044732	0.00138362	0.000352754	0.000544629	0.0112056	0.000299124
OTU1040	Bacteria	Synergistetes	Synergistia	Synergistales	Thermovirgaceae	No part of network	-	-	0.033243	0.144555	0.00113173	0	0.00175974	0	0	0	0.000284113	0.000180462	0	0	0.00123464	0	0	0
OTU1058	Bacteria	Firmicutes	Bacilli	Haloplasmatales	Haloplasmataceae	No part of network	-	-	0	0	0	0	0.000527923	0	0.000374706	0.000417326	0	0	0	0	0	0.000181543	0.207009	0
OTU1061	Bacteria	Firmicutes	Clostridia	Clostridiales	NA	No part of network	-	-	0	0	0	0.000166117	0.000351948	0.221004	0.000562059	0	0.00170468	0.000180462	0	0	0	0	0	0
OTU1062	Bacteria	Firmicutes	Clostridia	BSA2B-08	NA	No part of network	-	-	0.00019906	0	0	0	0	0	0.00131147	0.00187797	0.0122168	0.0014437	0.0011183	0.00138362	0	0.00544629	0.20524	0
OTU1097	Bacteria	Synergistetes	Synergistia	Synergistales	Synergistaceae	No part of network	-	-	0.0113464	0.0389567	0.11355	0.00166117	0.0633507	0.000908236	0.00131147	0.000208663	0	0	0.00313124	0.0011069	0.00476218	0.000907714	0.000294885	0.000299124
OTU1106	Bacteria	Firmicutes	Clostridia	Clostridiales	NA	No part of network	-	-	0.00039812	0	0	0.000166117	0	0.143501	0	0	0.000568225	0	0	0	0	0	0	0
OTU1127	Bacteria	Actinobacteria	Actinobacteria	Actinomycetales	Corynebacteriaceae	No part of network	-	-	0.0195079	0.0336174	0.117323	0.000166117	0.0102065	0.000151373	0.00149882	0.00187797	0.00198879	0.000180462	0	0	0.000352754	0.000544629	0.0150391	0
OTU1144	Bacteria	Firmicutes	Clostridia	Clostridiales	NA	No part of network	-	-	0.00019906	0.00276849	0.00113173	0.00564798	0.00175974	0.183615	0.00187353	0.00146064	0.00113645	0.00920358	0.0033549	0.00387415	0.0114645	0.00163389	0.00058977	0
OTU	Kingdom	Phylum	Class	Order	Family	Topological role due to network analysis	z-value (within-module connectivity)	Pi-value (among-module connectivity)	BP01	BP02	BP03	BP04	BP05	BP06	BP07	BP08	BP09	BP10	BP11	BP12	BP13	BP14	BP15	BP16
OTU0038	Archaea	Euryarchaeota	Methanomicrobia	Methanosarcinales	Methanosarcinaceae	No part of network	-	-	0.993483	87.4564	66.207	0	26.15	6.98198	1.44529	2.91845	83.7237	0	49.7537	0.418994	2.14559	75.4615	8.22462	1.4771
OTU0065	Archaea	Euryarchaeota	Methanobacteria	Methanobacteriales	Methanobacteriaceae	No part of network	-	-	0.381497	0.0672742	0.389688	0	0.908388	3.37838	0.275292	1.20172	0.544121	0.486027	0.985222	0.27933	0.0255428	0.651466	0.226886	0.295421
OTU0090	Archaea	Euryarchaeota	Methanobacteria	Methanobacteriales	WSA2	No part of network	-	-	11.3893	2.61146	5.06595	0	4.2327	4.05405	1.7894	0	0.354862	0.607533	0.950035	0.363128	0.63857	0.687658	1.36132	0.590842
OTU0127	Archaea	Euryarchaeota	Methanomicrobia	Methanosarcinales	Methanosaetaceae	No part of network	-	-	14.1313	0.816464	0.069944	0	7.1898	1.12613	1.85822	0.944206	0.0946298	2.06561	0.492611	0.0558659	0.664112	0.434311	0.170164	0.14771
OTU0141	Archaea	Euryarchaeota	Methanomicrobia	Methanosarcinales	Methanosaetaceae	Network Hubs	4.1522	0.690947	0	0	0	0	0	7.20721	0	1.97425	0.567779	3.52369	0	0	0	0.0361925	0	0
OTU0153	Archaea	Euryarchaeota	Methanomicrobia	Methanomicrobiales	Methanomicrobiaceae	No part of network	-	-	0.961691	0.125375	0.389688	79.5508	0.637804	53.6036	66.4831	43.691	6.38751	7.53341	38.8459	87.6816	87.433	1.70105	8.05445	85.8198
OTU0164	Archaea	Euryarchaeota	Methanomicrobia	Methanosarcinales	Methanosaetaceae	Peripherals	-0.550297	0	14.3538	0.599352	0.319744	0.175029	17.1434	0.225225	0.137646	2.14592	0.0473149	4.25273	0.140746	0.111732	0.0255428	1.19435	0.964265	0.295421
OTU0166	Archaea	Euryarchaeota	Methanobacteria	Methanobacteriales	WSA2	Peripherals	-0.70656	0	0	0.00917375	0.00999201	0.37923	0.0193274	3.15315	0.412939	2.23176	0.260232	5.58931	0	0	0.255428	0.542888	0.170164	2.06795
OTU0188	Archaea	Euryarchaeota	Methanobacteria	Methanobacteriales	Methanobacteriaceae	No part of network	-	-	5.36481	3.51049	22.552	10.035	31.2717	4.72973	1.37646	1.28755	0.118287	0.72904	1.05559	0.0837989	0.689655	0.108578	1.19115	1.03397
OTU0200	Archaea	Euryarchaeota	Methanomicrobia	Methanomicrobiales	NA	Peripherals	0.217492	0.375	0	0.00305792	0.039968	0.233372	0	0.45045	0	0.600858	0.0473149	1.33657	0	0	0	1.30293	1.02099	1.4771
OTU0216	Archaea	Euryarchaeota	Methanomicrobia	Methanomicrobiales	NA	Network Hubs	3.48521	0.772959	0	0.0581004	0.0799361	0	0.251256	4.05405	0	0	0.18926	0	0	0.558659	0	0	0	0
OTU0218	Archaea	Euryarchaeota	Methanomicrobia	Methanomicrobiales	Methanomicrobiaceae	Peripherals	-0.135831	0.444444	0.341758	0	0.109912	2.15869	0.0579822	0	0.963524	0.171674	0	0	0	0.139665	0.280971	0.687658	1.47476	0.738552
OTU0234	Archaea	Euryarchaeota	Methanomicrobia	Methanomicrobiales	Methanoregulaceae	Peripherals	0.658385	0.518519	0	0	0	0	0	0	1.23882	0.858369	0.0236574	2.30863	0	0	0.357599	0	0	0.443131
OTU0245	Archaea	Euryarchaeota	Methanomicrobia	Methanosarcinales	NA	Peripherals	0.112407	0	0.00794786	0.00305792	0.00999201	0.0291715	0	0.45045	0.894701	0.944206	0	1.70109	0	0	0.280971	0.108578	0.226886	0.295421
OTU0267	Archaea	Euryarchaeota	Methanomicrobia	Methanomicrobiales	Methanospirillaceae	Peripherals	-0.550297	0.5	8.44858	0.217112	0.059952	0	0.59915	0.45045	0.344116	0	0.118287	0.243013	0.246305	0.0558659	0.204342	0.0723851	0	0
OTU0274	Archaea	Euryarchaeota	Methanomicrobia	Methanosarcinales	Methanosaetaceae	Connectors	-0.158176	0.722222	6.91464	0	0.00999201	0.291715	0.115964	0	0	0	0	0.36452	0.0351865	0	0	0	0	1.18168
OTU0341	Archaea	Euryarchaeota	Methanomicrobia	Methanosarcinales	Methanosarcinaceae	Peripherals	-0.543326	0	0.0635829	0.0152896	0.069944	0	5.39235	0	5.78114	9.5279	0.0236574	0.121507	0	0.027933	0	0.760043	0.283607	0
OTU0354	Archaea	Euryarchaeota	Methanobacteria	Methanobacteriales	Methanobacteriaceae	Connectors	0.217492	0.693878	0.158957	0.00611583	0	0.0291715	0.173947	0	0.550585	1.54506	0.0236574	2.30863	0	0	0	0	0	0
OTU0368	Archaea	Euryarchaeota	Methanomicrobia	Methanosarcinales	Methanosaetaceae	Peripherals	2.02333	0.435556	0	0	0.019984	0	0	0.45045	0	0.772532	0.0236574	1.33657	0	0	0	0.14477	0.226886	0.295421
OTU0406	Archaea	Euryarchaeota	Methanomicrobia	Methanomicrobiales	Methanospirillaceae	Peripherals	-0.550297	0.5	6.07217	0.113143	0.029976	0	0.212601	0.45045	0.344116	0	0.0473149	0.36452	0.211119	0.0558659	0.0510856	0.14477	0.0567215	0.295421
OTU0434	Archaea	Euryarchaeota	Methanobacteria	Methanobacteriales	Methanobacteriaceae	Network Hubs	4.48023	0.756144	0.00794786	0	0	0	0	0	0	1.97425	0.0473149	2.55164	0	0	0	0	0	0.295421
OTU0473	Archaea	Euryarchaeota	Methanobacteria	Methanobacteriales	Methanobacteriaceae	No part of network	-	-	0	0.00611583	0	0	0	0	0	2.23176	0	3.76671	0	0	0	0	0	0
OTU0530	Archaea	Euryarchaeota	Methanobacteria	Methanobacteriales	Methanobacteriaceae	No part of network	-	-	13.9803	2.44939	1.32894	1.83781	1.00503	0.675676	0.275292	0.515021	3.26473	4.25273	1.51302	2.96089	1.30268	2.38871	24.9007	0.295421
OTU0531	Archaea	Parvarchaeota	Parvarchaea	WCHD3-30	NA	Connectors	2.30913	0.657778	0.0476872	0.00611583	0	0.175029	0	0.225225	0	0.171674	0	0	0	0	0.0255428	0	0	0.443131
OTU0571	Archaea	Euryarchaeota	Methanobacteria	Methanobacteriales	Methanobacteriaceae	Peripherals	-0.146746	0.611111	0	0.00305792	0	0.0291715	0	0.225225	0	0.429185	0.0236574	0.607533	0.0351865	0	0	0.108578	0.0567215	0.443131
OTU0573	Archaea	Crenarchaeota	MCG	pGrfC26	NA	Peripherals	0.112407	0.32	10.825	0.0183475	0.939249	0	0.0579822	0	0	0.257511	0	0.486027	0.105559	0	0	0.0723851	0	0
OTU0648	Archaea	Euryarchaeota	Methanobacteria	Methanobacteriales	Methanobacteriaceae	No part of network	-	-	4.73693	1.795	1.56875	1.57526	0.405876	0.225225	0.0688231	0.171674	1.01727	2.55164	0.809289	0.111732	0.510856	1.15816	1.41804	0.14771
OTU0658	Archaea	Euryarchaeota	Thermoplasmata	E2	Methanomassiliicoccaceae	Peripherals	-0.247797	0	0.0158957	0.00611583	0	0	0.0386548	0.45045	0.206469	0.0858369	0.0236574	0.486027	0.070373	0.027933	0.0510856	0.108578	0.113443	0.443131
OTU0664	Archaea	Euryarchaeota	Methanobacteria	Methanobacteriales	Methanobacteriaceae	Peripherals	-0.247797	0.5	0.0397393	0.00305792	0.129896	0.0875146	2.29996	0.45045	10.8052	16.824	1.41945	42.6488	0.316678	1.75978	2.34994	10.9663	3.91378	0
OTU0784	Archaea	Euryarchaeota	Thermoplasmata	E2	Methanomassiliicoccaceae	No part of network	-	-	0.468924	0.0886796	0.459632	3.15053	1.4109	6.53153	3.37233	3.17597	1.41945	5.22479	4.01126	5.22346	2.50319	0.760043	1.41804	0.443131
OTU0789	Archaea	Euryarchaeota	Methanomicrobia	Methanomicrobiales	NA	Peripherals	0.112407	0.32	0.0397393	0	0.04996	0	0	0	0	0.0858369	0.0473149	0.121507	0.140746	0	0	0	0	0
OTU0794	Archaea	Euryarchaeota	Methanomicrobia	Methanomicrobiales	Methanospirillaceae	Peripherals	-0.160582	0.375	0.214592	0.00611583	0.029976	0	0.0193274	0	0.0688231	0	0.0236574	0	0.281492	0.0558659	0.0766284	0.0723851	0	0
OTU0928	Archaea	Euryarchaeota	Methanomicrobia	Methanomicrobiales	NA	Module Hubs	3.61478	0.601562	0	0	0	0.0583431	0	0.45045	0	0.0858369	0.0473149	0.121507	0	0	0	0	0	0.14771
OTU0941	Archaea	Euryarchaeota	Methanobacteria	Methanobacteriales	Methanobacteriaceae	Peripherals	0.660356	0.571429	0	0	0	0	0.405876	0	1.23882	1.80258	0.0709723	0	0	0	0	0.108578	44.4697	0
OTU0961	Archaea	Euryarchaeota	Thermoplasmata	E2	Methanomassiliicoccaceae	Peripherals	2.27456	0.513889	0	0	0	0.0583431	0	0	0	0.0858369	0	0.36452	0	0.027933	0	0.180963	0.0567215	0
OTU0977	Archaea	Euryarchaeota	Methanomicrobia	Methanosarcinales	Methanosaetaceae	Network Hubs	3.96331	0.710059	0	0	0	0.145858	0	0	0	0.515021	0	0.486027	0	0	0	0.0361925	0	0.14771
OTU1022	Archaea	Euryarchaeota	Methanomicrobia	Methanomicrobiales	Methanoregulaceae	Module Hubs	4.46035	0.574219	0	0	0	0	0	0	0	0.343348	0	0.972053	0	0	0.127714	0	0	0.443131
OTU1039	Archaea	Euryarchaeota	Methanobacteria	Methanobacteriales	Methanobacteriaceae	Connectors	0.593159	0.65625	0.0397393	0.00305792	0.059952	0	0	0	0.0688231	0.429185	0	0.486027	0	0	0	0	0	0.14771
OTU1057	Archaea	Euryarchaeota	Methanomicrobia	Methanomicrobiales	Methanospirillaceae	No part of network	-	-	0	0.00305792	0	0	0	0	0	0	0	0	0	0	0	0	0	0.14771
