# Supplementary material for: Comparing microbial community compositions of biogas and sewage treatment plants by analyzing 16S rRNA gene data
Source: Data Brief. 2018 Oct 4;21:395–402. doi: 10.1016/j.dib.2018.09.118 (PMC6197571; doi:10.1016/j.dib.2018.09.118)
Supplement: Supplementary file 2 — Supplementary material [file mmc2.zip › Kopie von Tab. 6_final.xlsx]

## Sheet: STP OTU rel. abund.
Table 6. List of all OTUs found in STPs with a minimum relative abundance of ≥ 0.1 % in at least one plant. Due to the low number of archaeal counts in some plants, archaeal and bacterial community was separated from each other. Absolute counts of each OTU was divided by the total sum of all reads of the appropriate plant to retrieve the relative abundance. Sum for bacterial as well as for archae…
OTU	Kingdom	Phylum	Class	Order	Family	Topological role due to network analysis	z-value (within-module connectivity)	Pi-value (among-module connectivity)	STP01	STP02	STP03	STP04	STP05	STP06	STP07	STP08	STP09	STP10
OTU0001	Bacteria	Firmicutes	Clostridia	MBA08	NA	Peripherals	-0.422577	0	0.263029	0.271446	0.321937	0.157987	0.114402	0.181397	0.159918	0.463814	0.0819141	4.80651
OTU0002	Bacteria	Firmicutes	Clostridia	SHA-98	NA	No part of network	-	-	0.111552	0.11284	0.10908	0.0675879	0.0423822	0.0651341	0.0932602	0.135628	0.0207629	1.53408
OTU0003	Bacteria	Firmicutes	Clostridia	MBA08	NA	Peripherals	0	0	0.0554827	0.0433999	0.0815574	0.0202764	0.0654997	0.0166726	0.0177347	0.060279	0.0247449	0.135917
OTU0004	Bacteria	Firmicutes	Clostridia	Clostridiales	Tissierellaceae	No part of network	-	-	3.25851	1.39471	4.72175	2.10339	0.375808	4.24594	4.18906	1.1566	0.071106	2.33596
OTU0005	Bacteria	Bacteroidetes	Bacteroidia	Bacteroidales	NA	No part of network	-	-	0.0308237	0.0465562	0.0636299	0.0275984	0.0299343	0.018451	0.0247675	0.0979534	0.0227539	5.74111
OTU0006	Bacteria	Thermotogae	Thermotogae	Thermotogales	Thermotogaceae	Peripherals	-0.829561	0	0.061941	0.00907452	0.00984749	0.00873011	0.00622396	0.0451271	0.0122308	0.0820465	0.187151	0.247535
OTU0007	Bacteria	WWE1	Cloacamonae	Cloacamonales	Cloacamonaceae	Peripherals	-0.276686	0	0.105975	0.161763	0.42117	1.58747	2.06576	3.22336	5.59561	1.57102	19.5684	20.0271
OTU0010	Bacteria	Bacteroidetes	Bacteroidia	Bacteroidales	Porphyromonadaceae	No part of network	-	-	0.0217234	0.0335363	0.033835	0.0247822	0.0121515	0.0313444	0.0232386	0.0288837	0.0108081	0.381317
OTU0012	Bacteria	Chloroflexi	Anaerolineae	Anaerolineales	Anaerolinaceae	Peripherals	-0.760886	0	0.0384562	0.000394544	2.1056	0.00281616	11.6773	0.0760269	0.00183463	0.00209302	0.000284424	0.199203
OTU0013	Bacteria	Firmicutes	Clostridia	Natranaerobiales	ML1228J-1	Peripherals	-0.861119	0	0.0111552	0.0205163	0.032825	0.0154889	0.0210429	1.26133	0.0256848	0.0230232	0.000568848	0.699881
OTU0014	Bacteria	Synergistetes	Synergistia	Synergistales	Anaerobaculaceae	Peripherals	-0.829561	0.5	0.0149715	0.0252508	0.019695	0.0143624	0.0124479	1.07127	0.0125366	0.0368372	0.00426636	1.99524
OTU0016	Bacteria	Synergistetes	Synergistia	Synergistales	Thermovirgaceae	No part of network	-	-	2.02292	0.00236727	8.88799	0.405528	7.52802	0.0308998	2.96781	7.66046	1.1175	0.435256
OTU0018	Bacteria	WWE1	Cloacamonae	Cloacamonales	Cloacamonaceae	Peripherals	0	0	0.0135037	0.000394544	7.01949	0.0123911	2.86954	0.00355681	1.09007	0.0711628	0.0873181	0.00774382
OTU0019	Bacteria	Bacteroidetes	Bacteroidia	Bacteroidales	SB-1	Peripherals	-0.414781	0	0.15177	0.00512908	4.3935	1.11858	6.19432	0.00955893	2.46085	4.10567	0.271625	0.0213623
OTU0020	Bacteria	Bacteroidetes	Bacteroidia	Bacteroidales	NA	Peripherals	-1.05644	0	0.275358	0.0437944	6.61549	2.50892	2.90896	0.0122265	3.24117	4.98139	2.06947	0.0299072
OTU0021	Bacteria	WWE1	Cloacamonae	Cloacamonales	Cloacamonaceae	Peripherals	0	0	2.43654	0.989912	0.892082	4.53402	1.17514	9.5367	5.68734	4.02697	2.47392	0.134048
OTU0023	Bacteria	Chloroflexi	Anaerolineae	Anaerolineales	Anaerolinaceae	No part of network	-	-	1.59902	5.12908	4.21675	2.10198	0.994944	3.80134	3.45521	5.6093	1.22416	2.41661
OTU0025	Bacteria	Bacteroidetes	Bacteroidia	Bacteroidales	Bacteroidaceae	No part of network	-	-	0.00234847	0.00276181	0.156297	0.078571	0.185533	0.00288991	0.518588	0.0175814	0.188857	0.00133514
OTU0026	Bacteria	Firmicutes	Clostridia	Thermoanaerobacterales	NA	Peripherals	-0.422577	0	0.0187878	0.0114418	0.0202	0.00675879	0.00622396	0.0197848	0.00917313	0.0297209	0.00455078	0.11322
OTU0027	Bacteria	Firmicutes	OPB54	NA	NA	No part of network	-	-	0.0196685	0.01302	0.015655	0.00873011	0.00948412	0.00555752	0.00886736	0.0150698	0.00654175	0.425109
OTU0029	Bacteria	Bacteroidetes	Bacteroidia	Bacteroidales	Porphyromonadaceae	Peripherals	-0.422577	0	0.00851321	0.00867997	0.0174225	0.00647718	0.00592758	0.0157834	0.0103962	0.015907	0.00426636	0.166359
OTU0030	Bacteria	Spirochaetes	Spirochaetes	Spirochaetales	Spirochaetaceae	No part of network	-	-	1.20594	0.5062	0.248207	2.46442	0.886173	4.8017	5.13695	2.14325	5.54626	0.100937
OTU0031	Bacteria	OP9	OPB46	OPB72	TIBD11	No part of network	-	-	0.00968745	0.0690452	0.0108575	0.0033794	0.019561	1.26489	0.00886736	0.0163256	0.00142212	0.860098
OTU0032	Bacteria	Bacteroidetes	Bacteroidia	Bacteroidales	NA	Peripherals	0	0.375	0.0267139	0	1.06454	0.00197131	2.21395	0.00778053	2.05784	0.439953	0	0.00213623
OTU0033	Bacteria	Firmicutes	Clostridia	Clostridiales	Clostridiaceae	No part of network	-	-	0.00264203	0.00118363	0.14544	0.000844849	0.0601649	0.000222301	0	0.00251163	0.0122302	0.0162887
OTU0034	Bacteria	Bacteroidetes	Bacteroidia	Bacteroidales	NA	No part of network	-	-	0.1732	0.467929	0.469902	1.46525	0.519552	5.80205	2.56939	1.37679	3.52686	0.171165
OTU0035	Bacteria	Bacteroidetes	Bacteroidia	Bacteroidales	NA	No part of network	-	-	0.00410983	0.00828543	0.0154025	0.00394263	0.013337	0.00666902	0.00489234	0.0163256	0.000853271	1.50738
OTU0037	Bacteria	Tenericutes	RF3	ML615J-28	NA	No part of network	-	-	0.0064583	0.0102582	0.00908999	0.00450586	0.00533482	0.00422371	0.00825582	0.015907	0.00284424	0.309219
OTU0039	Bacteria	OP1	OPB14	NA	NA	Peripherals	-0.280828	0.444444	4.05111	10.6132	0.00101	0.0478748	0.000592758	0.338786	0.00519811	0.015907	1.50233	0.000267028
OTU0040	Bacteria	EM3	NA	NA	NA	Peripherals	0	0.444444	0.000293559	0.918499	0.0002525	0.0016897	0.000296379	9.40332	0.0403618	0	0.00312866	0.00320434
OTU0041	Bacteria	OP9	OPB46	SHA-1	NA	Peripherals	-1.06799	0	0.464997	1.07198	1.27689	0.481846	0.643142	0.599323	0.299656	0.779023	0.628577	0.321502
OTU0044	Bacteria	Bacteroidetes	Bacteroidia	Bacteroidales	NA	Peripherals	0.587957	0	4.34467	0.0406381	0.01313	4.28057	0.0308234	0.000444602	0.0397502	1.09842	1.86099	0.0037384
OTU0045	Bacteria	Proteobacteria	Deltaproteobacteria	Syntrophobacterales	Syntrophaceae	Peripherals	-0.829561	0	0.327318	2.48129	0.857994	0.0574497	1.34971	0.675127	1.94165	0.675628	0.914991	0.00427245
OTU0046	Bacteria	Bacteroidetes	Bacteroidia	Bacteroidales	Marinilabiaceae	Peripherals	-1.14133	0	0.0064583	0.0185436	0.03333	0.0016897	0.0690563	0.0586874	0.0749139	0.0108837	0.0201941	0.232582
OTU0047	Bacteria	Tenericutes	RF3	ML615J-28	NA	Peripherals	0.845154	0	0.0064583	0.00670725	0.00883749	0.00309778	0.00207465	0.00288991	0.00550388	0.00795348	0.00142212	0.115089
OTU0049	Bacteria	Firmicutes	Clostridia	MBA08	NA	Peripherals	-0.276686	0.444444	0.000293559	0.000789088	0.0118675	0.000563233	0.010966	0.399252	0.0568734	0.00879069	0.00142212	1.85772
OTU0050	Bacteria	WWE1	Cloacamonae	Cloacamonales	Cloacamonaceae	Peripherals	-0.762493	0	0.00234847	0.00118363	0.0037875	0.00112647	0.000889137	0.000222301	0	0.00376744	0.0238916	0.154876
OTU0052	Bacteria	Hyd24-12	NA	NA	NA	Peripherals	-0.0111097	0	1.89551	0.0110472	4.3935	2.51512	0.192053	0.000666902	0.00519811	0.036	0.813452	0
OTU0055	Bacteria	Thermotogae	Thermotogae	Thermotogales	Thermotogaceae	Peripherals	0	0	0.000880677	2.15934	0.206545	0.82936	0.00148189	2.21434	1.76369	0.904186	2.6551	0.667571
OTU0057	Bacteria	Verrucomicrobia	Pedosphaerae	Pedosphaerales	NA	Peripherals	-1.05644	0.5	4.57952	1.71508	1.14862	0.179671	0.332241	0.00200071	0.692877	1.044	0.181747	0.00507354
OTU0058	Bacteria	Firmicutes	Clostridia	Clostridiales	Clostridiaceae	Peripherals	-0.276686	0	0.0014678	0.00197272	0.00757499	0.000563233	0.0148189	0.0784722	0.00458657	0.00544186	0.00341309	0.240326
OTU0059	Bacteria	Proteobacteria	Deltaproteobacteria	Syntrophobacterales	Syntrophorhabdaceae	No part of network	-	-	0.500812	0.0923234	1.82936	0.570555	1.08238	0.00978123	0.511861	1.53377	0.0173499	0.0291061
OTU0060	Bacteria	Proteobacteria	Deltaproteobacteria	Syntrophobacterales	Syntrophaceae	No part of network	-	-	0.0217234	0.308139	0.010605	0.0016897	2.34258	0.242086	0.13301	0.722093	0.000284424	0.00907897
OTU0061	Bacteria	Bacteroidetes	NA	NA	NA	Peripherals	-0.786318	0.5	0.0863064	0	1.717	0.00140808	1.63186	0.00800283	1.75085	0.557581	0.288406	0.00934599
OTU0064	Bacteria	Spirochaetes	Spirochaetes	Spirochaetales	Spirochaetaceae	No part of network	-	-	1.51183	1.97233	0.0143925	2.49371	0.0376401	1.64058	1.30503	0.996697	1.41245	0.0208282
OTU0066	Bacteria	Thermotogae	Thermotogae	Thermotogales	Thermotogaceae	No part of network	-	-	0.392488	0.247774	0.034845	2.41289	1.0726	0.17295	0.950337	0.211395	1.17808	0.000534057
OTU0067	Bacteria	Firmicutes	Clostridia	Clostridiales	Gracilibacteraceae	No part of network	-	-	0.182007	0.376001	1.3481	1.47708	0.298453	1.23021	2.08322	1.11433	0.709637	0.0056076
OTU0070	Bacteria	OP9	JS1	BA021	NA	No part of network	-	-	0.00733898	0	0.0002525	0	2.23321	0	0	0	0.000284424	0.000267028
OTU0071	Bacteria	Synergistetes	Synergistia	Synergistales	Synergistaceae	No part of network	-	-	0.232205	0.233965	0.465357	0.70911	0.0260813	0.438377	1.52763	0.221442	1.48867	0.370635
OTU0072	Bacteria	Bacteroidetes	Bacteroidia	Bacteroidales	Porphyromonadaceae	Peripherals	1.4526	0.32	0.0014678	0.00276181	0.00656499	0.0016897	0.0340836	0.061355	0.0262963	0.00293023	0.00227539	0.233917
OTU0074	Bacteria	Bacteroidetes	Bacteroidia	Bacteroidales	NA	Peripherals	0	0	1.69883	0.00591816	0.557519	1.49566	0.0533482	0.00422371	1.60713	1.0013	2.0305	0.00293731
OTU0075	Bacteria	Firmicutes	Clostridia	Clostridiales	Peptococcaceae	No part of network	-	-	0.00205491	0.362981	0.403242	0.0782893	0.0263777	0.226524	0.292317	0.0104651	0.0304333	0.239257
OTU0076	Bacteria	Firmicutes	Clostridia	Clostridiales	NA	Peripherals	-0.42217	0	0.00205491	0.00552362	0.0047975	0.00253455	0.00948412	0.0984792	0.0149828	0.00544186	0.00142212	0.335655
OTU0077	Bacteria	Chloroflexi	Anaerolineae	NA	NA	Peripherals	-1.14133	0	1.76987	0.759103	0.20301	2.64184	0.000296379	0.00711362	0.584023	1.21981	0.537277	0.00480651
OTU0081	Bacteria	Thermotogae	Thermotogae	Thermotogales	Thermotogaceae	No part of network	-	-	0.281817	0.530662	0.0651449	0.48776	0.00681671	0.243864	1.66217	0.778186	0.699114	0.135116
OTU0082	Bacteria	Proteobacteria	Deltaproteobacteria	Syntrophobacterales	Syntrophaceae	Peripherals	-1.05644	0	0.325557	0.00315635	2.52373	0.666304	0.297564	0.05024	1.24388	2.38939	0.0955664	0.0229644
OTU0084	Bacteria	Firmicutes	Clostridia	SHA-98	NA	Peripherals	-0.344447	0	1.95364	0.239883	0.127765	1.73926	1.72166	0.564644	0.411568	0.32986	0.813168	0.0584792
OTU0085	Bacteria	Proteobacteria	Betaproteobacteria	Burkholderiales	NA	No part of network	-	-	0.504922	1.5328	1.26098	0.715869	1.30377	0.76716	0.286202	0.470093	0.811177	0.896948
OTU0088	Bacteria	Bacteroidetes	Bacteroidia	Bacteroidales	NA	Peripherals	-0.829561	0	0.00763253	0.000394544	1.85335	0.0563233	0.814745	0.000889203	0.663218	3.64018	0.417819	0.0221634
OTU0089	Bacteria	Firmicutes	Clostridia	Clostridiales	Syntrophomonadaceae	Peripherals	0.587957	0.375	0.00117424	0.00118363	0.0032825	0.000844849	0.00326017	0.0277876	0.00152886	0.00334884	0.00227539	0.109482
OTU0093	Bacteria	Tenericutes	RF3	ML615J-28	NA	Peripherals	0	0	0.00176135	0.000394544	0.0421675	0.0382998	0.265555	0.00400141	1.31023	0.145674	5.48938	0.00106811
OTU0094	Bacteria	Firmicutes	Clostridia	Clostridiales	Clostridiaceae	Peripherals	-0.0111097	0	0.000880677	0.0173599	0.0113625	0.000563233	0.0198574	1.31335	0.0318002	0.0142326	0.00142212	3.23104
OTU0095	Bacteria	Firmicutes	Clostridia	MBA08	NA	Peripherals	0	0	0.00205491	0.00315635	0.00202	0.00225293	0.00118552	0.00177841	0.00336348	0.00293023	0.00227539	0.254745
OTU0096	Bacteria	Thermotogae	Thermotogae	Thermotogales	Thermotogaceae	No part of network	-	-	3.64013	0.00433999	0.22422	0.776698	0.84468	0.00555752	0.717645	0.162837	0.229814	0.00347137
OTU0098	Bacteria	OP8	OP8_1	NA	NA	Peripherals	-0.829561	0.5	0.186997	3.17924	1.10191	1.67477	0.0139298	2.31193	0.86044	0.120139	0.0150745	1.86332
OTU0100	Bacteria	Firmicutes	Clostridia	Clostridiales	Ruminococcaceae	Peripherals	0.587957	0	0.0014678	0.000789088	0.00303	0	0.00800223	0.000222301	0	0.00460465	0.0011377	0.429382
OTU0104	Bacteria	Spirochaetes	Brachyspirae	Brachyspirales	Brachyspiraceae	Peripherals	0	0	0.970213	0.598918	0.012625	1.39625	0	0.0186733	0.366925	0.642558	1.66416	0.00240326
OTU0105	Bacteria	Actinobacteria	Actinobacteria	Actinomycetales	Intrasporangiaceae	Peripherals	-0.762493	0	0.0311173	0.0643107	0.14443	0.085893	1.26791	0.260092	0.231163	0.127674	0.316279	0.396537
OTU0106	Bacteria	WWE1	Cloacamonae	Cloacamonales	Cloacamonaceae	Peripherals	-0.488223	0.444444	0.0049905	0.000789088	0.525199	0.0154889	1.05185	0.0124488	3.08829	0.785302	0.0210474	0.0133514
OTU0107	Bacteria	Firmicutes	Clostridia	SHA-98	NA	No part of network	-	-	0.00176135	0.00197272	0.004545	0.00112647	0.00740947	0.018451	0.000917313	0.00711628	0.00142212	0.701217
OTU0108	Bacteria	Firmicutes	Clostridia	MBA08	NA	Peripherals	-0.63375	0	0.000587118	0.000394544	0.001515	0.000281616	0.00355655	0.000666902	0.000611542	0.000837209	0.000853271	0.113487
OTU0109	Bacteria	Firmicutes	Clostridia	SHA-98	NA	Peripherals	2.04419	0.429752	0.000293559	0	0.00631249	0	0.0100769	0.587096	0.0119251	0.0167442	0.00540405	3.84521
OTU0110	Bacteria	Actinobacteria	Actinobacteria	Actinomycetales	Intrasporangiaceae	No part of network	-	-	0.163806	0.226074	0.14342	0.174602	0.328684	0.173172	0.0516753	0.0343256	0.760549	1.98803
OTU0111	Bacteria	Proteobacteria	Betaproteobacteria	Burkholderiales	NA	No part of network	-	-	0.255983	1.71666	0.264367	0.0706857	1.37253	0.11204	0.0776659	0.579767	1.94802	0.158348
OTU0112	Bacteria	Planctomycetes	NA	NA	NA	Peripherals	0.414781	0	0.0123295	0	0.604989	0.0135176	1.00117	0.000666902	0.140043	1.08921	0	0.00614165
OTU0113	Bacteria	Firmicutes	Clostridia	SHA-98	D2	Peripherals	-0.786318	0	0.000587118	0.0102582	0.976669	0.0236558	0.00118552	1.89578	0.963179	0.353721	0.0529028	0.130844
OTU0117	Bacteria	Verrucomicrobia	Pedosphaerae	Pedosphaerales	NA	Peripherals	-0.75	0	0.00557762	0	0.396677	0.0121095	0.496138	0.00333451	0.700522	2.26632	0.00881714	0.00801085
OTU0119	Bacteria	Firmicutes	Clostridia	SHA-98	NA	No part of network	-	-	0.00264203	0.000394544	0.002525	0.000844849	0.00207465	0.0497954	0.0522869	0.00544186	0.0190564	1.02058
OTU0120	Bacteria	Actinobacteria	Acidimicrobiia	Acidimicrobiales	C111	No part of network	-	-	0.66814	0.346015	0.926927	0.178826	0.437455	0.0740262	0.0437253	0.558	0.507981	0.0929259
OTU0121	Bacteria	Firmicutes	Clostridia	OPB54	NA	Connectors	-0.276686	0.777778	0	0.000394544	0.0487325	0	0.00770585	0.45705	0.00733851	0.00837209	0.0011377	3.04412
OTU0123	Bacteria	NKB19	noFP_H4	NA	NA	Peripherals	-1.05644	0	0.242186	0.321554	0.993839	0.293726	0.0465315	0.00200071	0.418295	1.36507	0.0693994	0.00774382
OTU0124	Bacteria	WWE1	Cloacamonae	Cloacamonales	Cloacamonaceae	No part of network	-	-	0.000587118	0.018149	0	4.02711	0.000296379	0.000444602	0	0	0.0059729	0
OTU0125	Bacteria	Firmicutes	Clostridia	Clostridiales	NA	No part of network	-	-	0.000293559	1.17061	0.0636299	0.198258	0.00237103	1.29779	0.68615	0.00711628	0	0.493201
OTU0126	Bacteria	Firmicutes	Clostridia	Clostridiales	Tissierellaceae	No part of network	-	-	1.88289	0.00236727	1.53469	0.278237	0.000296379	0.000444602	0	0.000418604	0.0585913	0.000534057
OTU0129	Bacteria	NA	NA	NA	NA	Module Hubs	3.2576	0.297521	1.52944	4.65562	0.000757499	0.527186	0	0	0.000917313	0.00209302	0.0159277	0
OTU0130	Bacteria	Proteobacteria	Betaproteobacteria	Burkholderiales	NA	No part of network	-	-	0.961112	1.13155	0.240632	0.150383	0.52222	0.0911433	0.0602369	0.108419	0.528175	0.259018
OTU0132	Bacteria	Firmicutes	Clostridia	Clostridiales	Syntrophomonadaceae	Peripherals	0	0	0.0014678	0.00512908	0.0022725	0.00281616	0.00829861	0.0386803	0.000917313	0.00460465	0.000284424	0.848082
OTU0133	Bacteria	Firmicutes	Clostridia	Thermoanaerobacterales	Thermodesulfobiaceae	Peripherals	1.22207	0.40625	0	0.0875888	0.000757499	0	0.00681671	0.0904764	0.0210982	0.00795348	0.0011377	3.31115
OTU0134	Bacteria	Firmicutes	Clostridia	Natranaerobiales	Anaerobrancaceae	Peripherals	0.172224	0.375	0.000293559	0.000394544	0.0022725	0	0.0115588	0.000444602	0.000611542	0.00209302	0.000568848	0.213356
OTU0135	Bacteria	Proteobacteria	Deltaproteobacteria	Syntrophobacterales	Syntrophaceae	Peripherals	0	0	0.506096	0.0220945	0.0805474	1.13829	0.00207465	0.0013338	0.510332	0.637953	0.880292	0.00267028
OTU0136	Bacteria	Thermotogae	Thermotogae	Thermotogales	Thermotogaceae	Peripherals	0	0	0.000293559	1.6705	0.0623674	0.195442	0	1.38894	0.850961	0.33907	0.684608	0.11055
OTU0138	Bacteria	Proteobacteria	Deltaproteobacteria	GW-28	NA	Peripherals	0	0	0	0.0990306	0.0431775	0	0.00652033	0.432597	0.841788	2.81344	0.000284424	0.0403213
OTU0139	Bacteria	Chloroflexi	Anaerolineae	Anaerolineales	Anaerolinaceae	Peripherals	-0.786318	0	0.158228	0.0240672	1.57737	0.382435	0.218135	0.307664	0.474557	0.490186	0.467877	0.0259018
OTU0142	Bacteria	Bacteroidetes	Bacteroidia	Bacteroidales	Prevotellaceae	No part of network	-	-	0.012623	0	0	0.00535071	1.27858	0.000444602	0.0351637	0	0	0
OTU0143	Bacteria	Verrucomicrobia	Verruco-5	WCHB1-41	RFP12	No part of network	-	-	0.000880677	0.0189381	0.023735	0.000563233	0.0743911	0.342121	0.264186	0.0150698	0.0048352	0.00293731
OTU0144	Bacteria	Spirochaetes	Leptospirae	Leptospirales	Sediment-4	Peripherals	2.0739	0.197531	0.014678	0.000394544	0.217907	0.000563233	0.953154	0	0.00152886	0.0192558	0	0.000267028
OTU0145	Bacteria	OP8	OP8_1	NA	NA	No part of network	-	-	0.390727	0	0.693364	0.00112647	0.681671	0.000222301	0	0	0.00625732	0
OTU0147	Bacteria	Synergistetes	Synergistia	Synergistales	Dethiosulfovibrionaceae	No part of network	-	-	0.347867	0.00157818	0.526714	0.225011	0.282153	0.0011115	0.269384	0.510279	0.363778	0.00347137
OTU0149	Bacteria	Chloroflexi	Anaerolineae	Anaerolineales	Anaerolinaceae	Peripherals	-1.14133	0	1.27287	0.338914	0.429755	0.832176	0.0370474	0.154277	0.167868	0.637116	0.1826	0.00453948
OTU0150	Bacteria	Chloroflexi	Anaerolineae	Anaerolineales	Anaerolinaceae	Peripherals	0	0.444444	0.221931	0	0.749419	0.07491	0.614986	0.000222301	0.025379	0.0669767	0.0733813	0.0176239
OTU0156	Bacteria	Bacteroidetes	Bacteroidia	Bacteroidales	NA	Peripherals	-0.861119	0	0.430358	0.0966633	0.156045	0.19854	0.505622	1.56922	1.19832	0.431581	0.640238	0.365562
OTU0157	Bacteria	Chloroflexi	Anaerolineae	Anaerolineales	Anaerolinaceae	Peripherals	-0.83323	0	0.000587118	0.00315635	0.0047975	0	0.00622396	0.077583	0.0119251	0.018	0.0048352	2.41768
OTU0159	Bacteria	Acidobacteria	BPC102	MVS-40	NA	No part of network	-	-	0	0	0.0128775	0	0.0512735	0.104037	0.0119251	0	0	0.0157547
OTU0160	Bacteria	Bacteroidetes	Bacteroidia	Bacteroidales	Porphyromonadaceae	Peripherals	0.760886	0	0.000293559	0.177545	0.00934249	1.61	0	0.604436	0.19814	0.223116	0.0423791	0.00106811
OTU0163	Bacteria	Bacteroidetes	Bacteroidia	Bacteroidales	Rikenellaceae	Peripherals	-0.63375	0	0.000293559	0.392572	0.00202	0.504375	0	2.14209	0.767486	0.850186	0.993777	0.373039
OTU0167	Bacteria	Chloroflexi	Anaerolineae	SBR1031	SHA-31	Peripherals	-0.83323	0	0.0014678	0.00157818	0.00101	0.000281616	0.00444568	0.163391	0.00366925	0.0313953	0.000853271	0.492667
OTU0169	Bacteria	Bacteroidetes	Bacteroidia	Bacteroidales	Bacteroidaceae	Peripherals	-1.06799	0	0.000293559	0.000394544	0.0775174	0.0137992	0.0924702	0.00778053	0.206396	0.0192558	0.274469	0.00907897
OTU0171	Bacteria	Firmicutes	Clostridia	SHA-98	NA	No part of network	-	-	2.74624	0	0	0.00197131	0	0	0	0	0.000284424	0
OTU0175	Bacteria	Bacteroidetes	Bacteroidia	Bacteroidales	Rikenellaceae	Peripherals	-0.276686	0	1.89023	0.317214	0.0482275	0.776135	0.000296379	0.00644672	0.0330233	0.188791	0.0941443	0.00133514
OTU0177	Bacteria	Proteobacteria	Deltaproteobacteria	Syntrophobacterales	Syntrophorhabdaceae	No part of network	-	-	0.527526	0.0280126	0.114382	0.277392	0.126554	0.00244531	0.612154	0.485163	0.452803	0.00293731
OTU0178	Bacteria	TM7	TM7-1	NA	NA	No part of network	-	-	0.0314108	0.238699	0.314362	0.174884	0.476874	0.409923	0.025379	0.341163	0.424929	0.295066
OTU0179	Bacteria	Proteobacteria	Betaproteobacteria	Rhodocyclales	Rhodocyclaceae	No part of network	-	-	0.0813158	0.113629	0.412585	0.266409	0.240363	0.174506	0.0999872	0.130186	0.315995	0.446471
OTU0180	Bacteria	Synergistetes	Synergistia	Synergistales	Anaerobaculaceae	No part of network	-	-	0.00117424	0.510935	0.0199475	0.00929334	0.151746	0.515071	0.249815	0.0569302	0.0750879	0.231514
OTU0181	Bacteria	NKB19	TSBW08	NA	NA	Peripherals	2.12132	0.32	1.81038	0.0426108	0.36764	1.89387	0	0	0	0.00669767	0.00455078	0.000267028
OTU0182	Bacteria	Firmicutes	Clostridia	Clostridiales	Syntrophomonadaceae	Peripherals	-0.276686	0	0.000293559	0.00118363	0.00202	0	0.00118552	0.196514	0.00183463	0.00376744	0	0.274772
OTU0184	Bacteria	WS1	NA	NA	NA	Peripherals	-0.42217	0	0.0132102	1.2653	0.0871124	0.0597027	0.0835788	0.362795	0.235444	0.254512	0.050343	0.269699
OTU0185	Bacteria	NA	NA	NA	NA	No part of network	-	-	0.0678121	0.031169	0.00101	0.147285	1.1132	0.230526	0.000917313	0.0334884	0.0625732	0.0138855
OTU0187	Bacteria	Chloroflexi	Anaerolineae	SHA-20	NA	No part of network	-	-	0.00410983	0	0	0	0.688784	0	0	0	0	0
OTU0189	Bacteria	Planctomycetes	Phycisphaerae	Pla1	NA	No part of network	-	-	0.8842	0.00591816	0.0002525	1.54438	0	0	0	0	0	0.000267028
OTU0190	Bacteria	NKB19	noFP_H4	NA	NA	Peripherals	1.93649	0.5	0.0252461	0.00315635	0.414605	0	0.554821	0	0	0.00125581	0.00369751	0.000801085
OTU0191	Bacteria	Firmicutes	Clostridia	Clostridiales	NA	No part of network	-	-	0.287394	0.00118363	0.253005	0.490576	0.224952	0.00155611	0.560478	0.438697	0.202794	0.0018692
OTU0192	Bacteria	Bacteroidetes	Bacteroidia	Bacteroidales	Porphyromonadaceae	Peripherals	-0.760886	0	0.000293559	0.653365	0.26159	0.00394263	0.0533482	0.704916	0.54733	0.100046	0	0.00587462
OTU0193	Bacteria	Synergistetes	Synergistia	Synergistales	Aminiphilaceae	Peripherals	0	0	0.351097	0.0552362	0.159327	0.415947	0.147597	0.120932	0.418906	0.300977	0.178903	0.0018692
OTU0194	Bacteria	Verrucomicrobia	Verruco-5	LD1-PB3	NA	Peripherals	-0.861119	0	0.000880677	0.000789088	0.029795	0.000563233	0.162712	0.343232	0.207007	0.018	0.00568848	0.0269699
OTU0195	Bacteria	Firmicutes	Clostridia	Clostridiales	Clostridiaceae	Peripherals	2.28266	0	0.00117424	0	0.901677	0.00112647	0.324831	0	0	0.000418604	0.000284424	0.0905226
OTU0196	Bacteria	OP9	JS1	BA021	NA	No part of network	-	-	0.0396305	0	0.101252	0	0.864537	0	0	0	0.000568848	0.000801085
OTU0197	Bacteria	SAR406	AB16	noFP_H7	NA	No part of network	-	-	0.309998	0.427686	0.04949	0.107014	0.116477	0.468165	0.673002	0.313953	0.567141	0.0429916
OTU0198	Bacteria	OP8	OP8_1	NA	NA	No part of network	-	-	0.417734	0.0362981	0.000504999	2.05326	0	0.00244531	0.0021404	0.000418604	0	0.000534057
OTU0199	Bacteria	WWE1	Cloacamonae	Cloacamonales	Cloacamonaceae	No part of network	-	-	0.0287688	0.0619434	0.286082	0.189528	0.131592	0.16139	1.14817	0.144837	0.863226	0.0037384
OTU0201	Bacteria	Spirochaetes	Spirochaetes	Spirochaetales	Spirochaetaceae	Peripherals	0	0	0.000587118	0.000394544	0.019695	0.00197131	0.245698	0.0013338	0.13668	0.0217674	0.044939	0.000267028
OTU0202	Bacteria	NA	NA	NA	NA	No part of network	-	-	0.582421	0.00828543	0	2.19717	0	0.000444602	0	0	0	0.000534057
OTU0205	Bacteria	Tenericutes	RF3	ML615J-28	NA	Peripherals	0	0	0.0695735	0.00591816	0.0391375	1.17378	0.013337	0.00155611	0.2437	0.426558	0.879438	0.00240326
OTU0209	Bacteria	OP9	OPB46	OPB72	TIBD11	No part of network	-	-	0.0014678	2.47458	0.0345925	0.00901172	0.00118552	0.135603	0.0272136	0.00544186	0.0910156	0.0218963
OTU0210	Bacteria	Proteobacteria	Deltaproteobacteria	Syntrophobacterales	Syntrophaceae	Peripherals	-0.83323	0	0.00821965	0	0.131047	0.00506909	0.680189	0.000222301	0.106103	0.178744	0.110356	0.0138855
OTU0211	Bacteria	Tenericutes	RF3	ML615J-28	NA	No part of network	-	-	0.000587118	0.00118363	0.00858499	0.0135176	0.00622396	0.193402	0.27764	0.00418604	0.0230383	0.244865
OTU0214	Bacteria	Bacteroidetes	Bacteroidia	Bacteroidales	NA	Peripherals	0.5	0	0.000587118	0	0.042925	0.00535071	0.0557192	0.000222301	0.0657408	0.217674	0	0.00106811
OTU0217	Bacteria	Bacteroidetes	Bacteroidia	Bacteroidales	NA	No part of network	-	-	0	0.000394544	0.000504999	0.0160521	0.00237103	0	0.0149828	0.208884	0.00142212	0.00213623
OTU0219	Bacteria	Firmicutes	Clostridia	Clostridiales	NA	Peripherals	2.28266	0.44898	0.00293559	0.00118363	0	0	0.504733	0.0204517	0.105797	0.00251163	0	0.432586
OTU0221	Bacteria	Chloroflexi	Anaerolineae	Anaerolineales	Anaerolinaceae	Peripherals	-0.795495	0	0.955828	0.0362981	0.604484	0.482409	0.000889137	0	0.0021404	0.0661395	0.10865	0.00240326
OTU0223	Bacteria	Proteobacteria	Betaproteobacteria	Rhodocyclales	Rhodocyclaceae	No part of network	-	-	0.0240718	0.0647053	0.187355	0.065335	0.681375	0.821401	0.0391387	0.0343256	0.103246	0.0595473
OTU0225	Bacteria	Chloroflexi	Anaerolineae	GCA004	NA	No part of network	-	-	2.00853	0	0.0002525	0	0.000296379	0	0	0	0	0.000267028
OTU0227	Bacteria	Proteobacteria	Deltaproteobacteria	GW-28	NA	Peripherals	-0.83323	0	0.660801	0.546049	0.0012625	0.575905	0	0.000222301	0	0.825488	0.143918	0.0056076
OTU0228	Bacteria	SR1	NA	NA	NA	Module Hubs	3.31825	0.272189	0.00176135	0	0.213362	0.000844849	0.58683	0.000222301	0.0021404	0	0	0.000267028
OTU0229	Bacteria	Firmicutes	Clostridia	Clostridiales	NA	Peripherals	0	0	0.238076	0.604047	0.021715	0.413131	0.0201538	0	0.000611542	0.0786976	0.736089	0.000534057
OTU0230	Bacteria	Chlorobi	SJA-28	NA	NA	No part of network	-	-	0.084545	0.00512908	0.795122	0.424114	0.121219	0.118709	0.0278252	0.0138139	0.0722436	0.018959
OTU0232	Bacteria	Firmicutes	Clostridia	SHA-98	D2	Peripherals	0.414781	0.32	0	0.616278	0.0143925	0.0281616	0.00207465	0.745152	0.017429	0.11093	0.000568848	1.30016
OTU0233	Bacteria	Proteobacteria	Gammaproteobacteria	Xanthomonadales	Xanthomonadaceae	No part of network	-	-	0.0595925	0.28131	0.125492	0.072657	0.19887	0.0642449	0.0229328	0.47386	1.06545	0.0550079
OTU0235	Bacteria	LD1	NA	NA	NA	Peripherals	-0.75	0	0.00205491	0.000394544	0.0204525	0.0518174	0.000592758	0	0	2.5133	0.0275891	0.00827788
OTU0237	Bacteria	Spirochaetes	Leptospirae	Leptospirales	Sediment-4	No part of network	-	-	0.0223105	0.498704	1.09206	0.117716	0.000592758	0.221412	0.173984	1.2466	0.107797	0.00347137
OTU0241	Bacteria	Proteobacteria	Alphaproteobacteria	Rhodobacterales	Rhodobacteraceae	No part of network	-	-	0.110672	0.0867997	0.170437	0.0568865	0.0889137	0.0329005	0.16848	0.23107	0.197675	0.524711
OTU0242	Bacteria	Synergistetes	Synergistia	Synergistales	Dethiosulfovibrionaceae	No part of network	-	-	0.000880677	0.188198	0.0855974	0.314565	0.00118552	0.0869196	0.548553	0.094186	0.404735	0.0037384
OTU0244	Bacteria	Bacteroidetes	Bacteroidia	Bacteroidales	NA	Peripherals	-1.06799	0	0.489363	0.206347	0.0709524	0.915535	0.00444568	0.000889203	0.000611542	0.00460465	0.224979	0.00133514
OTU0247	Bacteria	Spirochaetes	Leptospirae	Leptospirales	Sediment-4	Peripherals	1.25107	0	0.602383	0.00552362	0.0002525	0.944541	0	0.000222301	0	0.00209302	0.174067	0.000267028
OTU0248	Bacteria	Acidobacteria	OS-K	NA	NA	No part of network	-	-	0.0014678	0	0	0	0.351505	0	0.000611542	0.92386	0.000284424	0.0037384
OTU0249	Bacteria	LD1	NA	NA	NA	No part of network	-	-	0.647298	0.207136	0	0.0261903	0.000296379	0	0	0.00627907	0.870052	0
OTU0250	Bacteria	Bacteroidetes	Bacteroidia	Bacteroidales	NA	Peripherals	-0.414781	0	0.014678	0	0.207555	0.00619556	0.300232	0.000666902	0.114664	0.499395	0.000284424	0.00774382
OTU0251	Bacteria	Synergistetes	Synergistia	Synergistales	Aminiphilaceae	Peripherals	-0.42217	0	0.124175	0.0252508	0.0517624	0.162211	0.349727	0.00377911	0.0336348	0.0644651	0.0685461	0
OTU0252	Bacteria	Chloroflexi	Anaerolineae	Anaerolineales	Anaerolinaceae	No part of network	-	-	0.0792609	0.422162	0.292142	0.0667431	0.00948412	0.0718031	0.141572	0.731302	0.0659863	0.00453948
OTU0256	Bacteria	Bacteroidetes	Bacteroidia	Bacteroidales	NA	No part of network	-	-	0.00176135	0.920077	0	0.928771	0	0.000444602	0.000305771	0	0	0
OTU0258	Bacteria	Chloroflexi	Anaerolineae	SJA-15	NA	Peripherals	1.67748	0	0.0889484	1.82398	0.0502474	0.0780077	0.000296379	0	0.00642119	0.0606976	0.00341309	0.000267028
OTU0259	Bacteria	Bacteroidetes	Saprospirae	Saprospirales	Saprospiraceae	No part of network	-	-	0.335832	0.0931124	0.0540349	0.0625188	0.382625	0.0171172	0.0119251	0.0188372	0.151882	0.0309753
OTU0260	Bacteria	OP9	JS1	BA021	NA	Peripherals	-0.344447	0	0.00998101	0.12586	0.286335	0.0321043	0.139298	0.210963	0.218015	0.221023	0.0105237	0.00240326
OTU0261	Bacteria	Bacteroidetes	Saprospirae	Saprospirales	Chitinophagaceae	Peripherals	0	0	1.0803	0.00631271	0.01313	0.111802	0.102251	0.0108927	0.000917313	0.00879069	0.0580225	0.00827788
OTU0264	Bacteria	Proteobacteria	Deltaproteobacteria	Syntrophobacterales	Syntrophaceae	No part of network	-	-	0.900052	0.0682562	0.0608524	0.17066	0.00385292	0	0.0155943	0.180419	0.217015	0.000534057
OTU0265	Bacteria	NA	NA	NA	NA	Peripherals	0	0	0.000880677	1.23098	0.0037875	0.00506909	0.00118552	0.136493	0.0406676	0.0154884	0.740355	0.00133514
OTU0266	Bacteria	Chloroflexi	Anaerolineae	NA	NA	No part of network	-	-	0.0422725	0.00473453	0.120947	0.511134	0.0263777	0.000222301	0.0452541	1.01805	0.00170654	0.00267028
OTU0268	Bacteria	Bacteroidetes	Bacteroidia	Bacteroidales	NA	No part of network	-	-	1.46251	0.00197272	0	0.00281616	0.000296379	0.000222301	0	0	0	0
OTU0270	Bacteria	Proteobacteria	Deltaproteobacteria	GW-28	NA	Peripherals	1.24434	0.6	0	0.0153872	0.0047975	0	0.000889137	0.287879	0.0103962	0.0125581	0	0.433387
OTU0271	Bacteria	Proteobacteria	Gammaproteobacteria	Pseudomonadales	Moraxellaceae	Peripherals	0	0	0.0343464	0.0177545	0.0118675	0.167562	0.651441	0.0755823	0.136374	0.00167442	0.000568848	0.0194931
OTU0276	Bacteria	Acidobacteria	Sva0725	Sva0725	NA	Peripherals	0	0.444444	0.0234847	0	0.156297	0	0.0394184	0.646895	0.173066	0.142326	0.00227539	0.0317764
OTU0277	Bacteria	Acidobacteria	BPC102	B110	NA	Peripherals	1.75	0.375	0	1.23019	0.0520149	0.00478748	0	0.309887	0.00458657	0.00167442	0.00284424	0.0558089
OTU0280	Bacteria	NA	NA	NA	NA	Peripherals	2.31724	0.5625	0.000293559	0.000394544	0.0012625	0	0.0180791	0.0597989	0.0195694	0.00209302	0	0.391197
OTU0281	Bacteria	Proteobacteria	Epsilonproteobacteria	Campylobacterales	Campylobacteraceae	Peripherals	0	0	0.0554827	0.039849	0.00959499	0.292881	0.584163	0.0424594	0.280698	0.0146512	0.00426636	0.0328445
OTU0282	Bacteria	Chloroflexi	Anaerolineae	Anaerolineales	Anaerolinaceae	No part of network	-	-	0.255983	0.00433999	0.158822	0.180234	0.129814	0.027343	0.208842	0.287581	0.0915845	0.00267028
OTU0283	Bacteria	Firmicutes	Clostridia	Clostridiales	Gracilibacteraceae	No part of network	-	-	0.00293559	0	0.03535	0	0.670705	0	0	0	0	0.000267028
OTU0284	Bacteria	Bacteroidetes	Bacteroidia	Bacteroidales	NA	Peripherals	1.83083	0.244898	0.000293559	0	0.0239875	0	0.182569	0.0515738	0.0632946	0.0192558	0	0.00133514
OTU0285	Bacteria	Verrucomicrobia	Verruco-5	LD1-PB3	NA	Peripherals	0	0	0.13445	0.00236727	0.0295425	0.20389	0.121515	0.219189	0.214651	0.161581	0.0401038	0.000267028
OTU0286	Bacteria	OP9	JS1	BA021	NA	Peripherals	1.52177	0	0.000880677	0.000394544	0.19897	0.000563233	0.108178	0	0	0	0.000568848	0.00240326
OTU0287	Bacteria	Bacteroidetes	Bacteroidia	Bacteroidales	NA	Peripherals	0.399951	0.32	0.000293559	0.0114418	0	0	0.000889137	0.539969	0.146159	0.00544186	0.0346997	0.422172
OTU0290	Bacteria	Proteobacteria	Betaproteobacteria	Rhodocyclales	NA	No part of network	-	-	0.0237783	0.0228836	0.01313	0.433126	0.32246	0.327671	0.0856159	0.0138139	0.0153589	0.173034
OTU0291	Bacteria	Chloroflexi	Anaerolineae	SHA-20	NA	No part of network	-	-	0.0475566	0	0	0	0.42234	0	0	0	0	0
OTU0299	Bacteria	Planctomycetes	Phycisphaerae	NA	NA	No part of network	-	-	0	0	0.000504999	0.000281616	0.00266741	0.151165	0.000305771	0	0	0.209617
OTU0300	Bacteria	Chloroflexi	Anaerolineae	OPB11	NA	Peripherals	-0.762493	0	0.10891	0.543682	0.002525	0.109267	0.0163008	0.288324	0.0666581	0.106744	0.0534717	0.000267028
OTU0301	Bacteria	Bacteroidetes	Bacteroidia	Bacteroidales	Porphyromonadaceae	No part of network	-	-	0.00117424	0.00867997	0.0027775	0.0197131	0.374623	0.0940332	0.143407	0.0272093	0.104952	0.000267028
OTU0302	Bacteria	WWE1	Cloacamonae	Cloacamonales	Cloacamonaceae	No part of network	-	-	1.25115	0	0	0.000563233	0	0	0	0	0	0
OTU0304	Bacteria	Chloroflexi	Anaerolineae	NA	NA	Peripherals	-0.786318	0.5	0.180245	0.0291963	0.589587	0.0712489	0.0506808	0.000666902	0.086839	0.115953	0.0381128	0.000267028
OTU0305	Bacteria	Bacteroidetes	Bacteroidia	Bacteroidales	Porphyromonadaceae	Peripherals	0	0.375	0.000880677	0	0.000757499	0	0.000592758	0.0175618	0.00183463	0.00209302	0.000568848	0.778655
OTU0306	Bacteria	NA	NA	NA	NA	No part of network	-	-	0.00205491	0.062338	0.0335825	0.0185867	0.289562	0.0984792	0.131787	0.0653023	0.196252	0.143127
OTU0307	Bacteria	Bacteroidetes	Saprospirae	Saprospirales	Chitinophagaceae	No part of network	-	-	0.000587118	0	0.0002525	0	0.501473	0	0	0	0	0.00400543
OTU0308	Bacteria	Proteobacteria	Deltaproteobacteria	Syntrophobacterales	Syntrophaceae	No part of network	-	-	0.0610603	0.334179	0.00605999	0.760364	0	0.000444602	0.0376098	0.0351628	0.0159277	0
OTU0311	Bacteria	Proteobacteria	Gammaproteobacteria	Chromatiales	Chromatiaceae	Peripherals	0.730153	0	0	0.00473453	0	0.0585762	0.0151153	0.129157	0.647012	0.410651	0	0.00106811
OTU0312	Bacteria	Bacteroidetes	Bacteroidia	Bacteroidales	NA	Peripherals	0.172224	0.611111	0.000293559	0.00591816	0.422432	0.000563233	0.0749838	0	0.0528984	0.0736744	0	0.000267028
OTU0313	Bacteria	Bacteroidetes	Bacteroidia	Bacteroidales	NA	Peripherals	-0.829561	0	0.0419789	0.0512908	0.004545	0.0194315	0.00385292	0.579094	0.0623773	0.00586046	0.25655	0
OTU0317	Bacteria	Synergistetes	Synergistia	Synergistales	NA	Peripherals	-0.280828	0.444444	0.419496	0.43321	0.02121	0.342164	0	0	0.0495349	0.219349	0.25655	0.0018692
OTU0318	Bacteria	Firmicutes	Clostridia	Clostridiales	Ruminococcaceae	No part of network	-	-	0.000587118	0.00157818	0.02222	0.00112647	0.0127443	0.835629	0.0357752	0	0.00426636	0.00106811
OTU0319	Bacteria	Firmicutes	Clostridia	Clostridiales	Peptococcaceae	No part of network	-	-	0.00234847	0.000789088	0.000504999	0.000281616	0.00148189	0.000889203	0.000305771	0.00125581	0.000568848	0.113487
OTU0320	Bacteria	Chloroflexi	Anaerolineae	Anaerolineales	Anaerolinaceae	No part of network	-	-	0.372233	0.0307745	0.202252	0.163901	0	0	0.0159001	0.588558	0.0708215	0.00106811
OTU0321	Bacteria	Proteobacteria	Deltaproteobacteria	Syntrophobacterales	Syntrophaceae	No part of network	-	-	0.0120359	0.578796	0.00303	0.332589	0	0.152498	0.323812	0.154884	0.000284424	0.000801085
OTU0322	Bacteria	Fibrobacteres	TG3	TG3-1	NA	Connectors	1.20557	0.710744	0.000293559	0	0.0032825	0	0.0406039	0.116041	0.0804178	0	0.000568848	0.0349807
OTU0324	Bacteria	Synergistetes	Synergistia	Synergistales	TTA_B6	Peripherals	-0.760886	0.5	0.000293559	1.06843	0	0.152354	0	0.0153388	0.0366925	0.0146512	0.116614	0.000267028
OTU0325	Bacteria	Proteobacteria	Alphaproteobacteria	Rhodobacterales	Rhodobacteraceae	No part of network	-	-	0.0516664	0.127438	0.0903949	0.0597027	0.121515	0.0464609	0.263575	0.383442	0.0369751	0.116157
OTU0327	Bacteria	Proteobacteria	Gammaproteobacteria	Aeromonadales	NA	No part of network	-	-	0.0049905	0.0252508	0.0032825	0.103353	0.19887	0.122265	0.201197	0.00125581	0.0122302	0.151939
OTU0328	Bacteria	WWE1	Cloacamonae	Cloacamonales	NA	No part of network	-	-	0.000587118	1.87961	0	0.048438	0	0	0	0.00837209	0.00682617	0
OTU0329	Bacteria	Synergistetes	Synergistia	Synergistales	Thermovirgaceae	No part of network	-	-	0.00469694	0.000394544	0.0684274	0.0292881	0.0204501	0.0853635	0.0333291	0.142744	0.00142212	0.0371169
OTU0332	Bacteria	Bacteroidetes	Saprospirae	Saprospirales	Saprospiraceae	No part of network	-	-	0.143257	0.240672	0.01616	0.13067	0.214282	0.0542414	0.159613	0.216	0.295801	0.00133514
OTU0333	Bacteria	Proteobacteria	Betaproteobacteria	Burkholderiales	NA	No part of network	-	-	0.0161457	0.291568	0.0914049	0.0126727	0.441901	0.038458	0.0235444	0.119302	0.503146	0.0814437
OTU0334	Bacteria	Firmicutes	Clostridia	Clostridiales	NA	Peripherals	1.20557	0	0	0.00394544	0.0027775	0	0.0465315	0.330561	0.208536	0.0096279	0	0.0056076
OTU0336	Bacteria	TM7	TM7-1	NA	NA	No part of network	-	-	0.000293559	0.000394544	0.891577	0.00112647	0	0.000666902	0	0	0	0
OTU0337	Bacteria	Firmicutes	Clostridia	Clostridiales	Ruminococcaceae	No part of network	-	-	0.000293559	0.00591816	0	1.03043	0.000296379	0.000222301	0	0	0	0
OTU0338	Bacteria	Proteobacteria	Gammaproteobacteria	Alteromonadales	NA	Peripherals	-1.14133	0	0.206372	0.526717	0.169427	0.0577314	0.0746875	0.0102258	0.00917313	0.0284651	0.313435	0.0018692
OTU0339	Bacteria	Chloroflexi	Anaerolineae	NA	NA	Peripherals	-0.762493	0	0.146192	0.276181	0.120947	0.176292	0.00652033	0.0682463	0.0993756	0.264977	0.00881714	0.00400543
OTU0345	Bacteria	TM7	TM7-3	NA	NA	Peripherals	-0.63375	0	0.000587118	0	0.0002525	0.00197131	0.410781	0.114263	0.000917313	0.00293023	0	0.00267028
OTU0347	Bacteria	Cyanobacteria	4C0d-2	MLE1-12	NA	No part of network	-	-	0.0311173	0.00197272	0.22422	0.041116	0.187311	0.0291214	0.021404	0.0389302	0.180609	0.0336456
OTU0348	Bacteria	Firmicutes	Clostridia	SHA-98	NA	No part of network	-	-	0.0205491	0.477004	0.0022725	0.704886	0	0.000222301	0	0	0.00227539	0
OTU0349	Bacteria	TM7	TM7-1	NA	NA	No part of network	-	-	0.241306	0.0572089	0.0671649	0.0988473	0.078244	0.0120042	0.00672696	0.158232	0.228961	0.0144195
OTU0351	Bacteria	Firmicutes	Clostridia	Clostridiales	Syntrophomonadaceae	Peripherals	0	0	0.00322915	0.000394544	0.036865	0.0532255	0.0785404	0.130491	0.360198	0.0104651	0.0807764	0.000534057
OTU0353	Bacteria	Firmicutes	Clostridia	Clostridiales	NA	No part of network	-	-	0.000587118	0.00118363	0.0012625	0	0.00177827	0	0	0.00293023	0	0.188789
OTU0355	Bacteria	Bacteroidetes	Bacteroidia	Bacteroidales	NA	Peripherals	-0.42217	0	0.246002	0.00473453	0	0.431718	0	0.000222301	0.0825582	0.246558	0.0867493	0.000534057
OTU0358	Bacteria	Bacteroidetes	Flavobacteriia	Flavobacteriales	Flavobacteriaceae	Peripherals	0	0	0.0243654	0.960715	0.0325725	0.0188683	0.0524591	0.000666902	0.0302713	0.0447907	0.000284424	0.00106811
OTU0360	Bacteria	NA	NA	NA	NA	Peripherals	0.176777	0	0.000293559	0	0.000757499	0	0.028156	0.140272	0.000305771	0.00251163	0.00511963	0.654754
OTU0361	Bacteria	Proteobacteria	Deltaproteobacteria	Syntrophobacterales	NA	Peripherals	1.24434	0.40625	0.00117424	0	0.189627	0	0.229694	0.000444602	0.042808	0.0489767	0.000568848	0.000534057
OTU0363	Bacteria	Spirochaetes	Leptospirae	Leptospirales	Sediment-4	Connectors	0.671306	0.76	0.29532	0.0485289	0.000504999	0.443546	0	0	0.000305771	0.0113023	0.348135	0
OTU0365	Bacteria	Spirochaetes	Leptospirae	Leptospirales	Sediment-4	No part of network	-	-	0.235434	0.19885	0.01414	0.076318	0.00326017	0	0.0155943	0.09	0.400469	0.000534057
OTU0367	Bacteria	Firmicutes	Clostridia	Clostridiales	Ruminococcaceae	No part of network	-	-	0	0	0	0	0	0.00511292	0.984583	0.000418604	0	0
OTU0370	Bacteria	Proteobacteria	Deltaproteobacteria	Myxococcales	0319-6G20	Peripherals	0.968246	0	0.0381627	0.410326	0.0239875	0.00873011	0.000296379	0	0	0.74093	0.10865	0.0037384
OTU0372	Bacteria	Spirochaetes	Leptospirae	Leptospirales	Sediment-4	Peripherals	-0.861119	0	0	0.168076	0.0032825	0.0349204	0.0287487	0.388359	0.258682	0.00879069	0.00654175	0.0349807
OTU0375	Bacteria	Proteobacteria	Deltaproteobacteria	Syntrophobacterales	Syntrophaceae	No part of network	-	-	0.949663	0.00433999	0.000757499	0.0611108	0	0	0	0	0.00142212	0
OTU0377	Bacteria	Chloroflexi	Anaerolineae	Anaerolineales	NA	Peripherals	-1.14133	0.5	0.158228	0.0335363	0.0108575	0.395671	0	0.000222301	0.010702	0.0418604	0.275038	0.000267028
OTU0378	Bacteria	Acidobacteria	OS-K	NA	NA	No part of network	-	-	0.946141	0	0	0	0	0	0	0	0	0
OTU0380	Bacteria	Proteobacteria	Deltaproteobacteria	Syntrophobacterales	Syntrophaceae	Peripherals	-0.280828	0	0.161751	0.00315635	0.38481	0.0425241	0.0097805	0	0.0602369	0.164512	0.0344153	0.000534057
OTU0382	Bacteria	Chloroflexi	Anaerolineae	SBR1031	SHA-31	Peripherals	-1.05644	0	0.220756	0.209898	0.25452	0.0597027	0.0654997	0.130491	0.141572	0.266232	0.00995483	0.0037384
OTU0387	Bacteria	Planctomycetes	Phycisphaerae	MSBL9	NA	Peripherals	0	0	0.000587118	0.602075	0	0.00309778	0	0.121599	0.0452541	0.152791	0.119174	0.000801085
OTU0389	Bacteria	Chloroflexi	Anaerolineae	SBR1031	SHA-31	Peripherals	-0.276686	0	0.175548	0.122703	0.0696899	0.0929334	0.0124479	0.00778053	0.010702	0.0954418	0.00284424	0.00106811
OTU0391	Bacteria	Bacteroidetes	Bacteroidia	Bacteroidales	NA	No part of network	-	-	0.00117424	0	0.000504999	0.000563233	0.512735	0	0.00519811	0	0	0
OTU0394	Bacteria	Proteobacteria	Gammaproteobacteria	Pseudomonadales	Moraxellaceae	Peripherals	0	0	0.00176135	0.00118363	0.000757499	0.0380182	0.209243	0.192735	0.0636004	0.000418604	0.000284424	0.0333786
OTU0396	Bacteria	Firmicutes	Clostridia	Clostridiales	Clostridiaceae	Peripherals	-0.0111097	0.56	0	0	0.00984749	0	0.0818006	0.000889203	0.281615	0.0121395	0.00142212	0.000267028
OTU0397	Bacteria	OD1	ABY1	NA	NA	Peripherals	-0.795495	0	0.281817	0.0654943	0.0641349	0.0416792	0	0.209185	0.322283	0.0929302	0.225833	0
OTU0398	Bacteria	OP9	OPB46	SHA-1	NA	No part of network	-	-	0.0352271	0.142036	0.146955	0.0312594	0.0654997	0.0489062	0.180405	0.168279	0.0059729	0.00907897
OTU0401	Bacteria	Actinobacteria	NA	NA	NA	No part of network	-	-	0.000587118	0	0	0	0.231768	0.00533522	0	0	0	0.000267028
OTU0402	Bacteria	Bacteroidetes	Flavobacteriia	Flavobacteriales	Weeksellaceae	No part of network	-	-	0.0202556	0.0035509	0.00681749	0.114899	0.158266	0.0595766	0.11497	0.00544186	0.0853271	0.00827788
OTU0403	Bacteria	Actinobacteria	Actinobacteria	Actinomycetales	NA	No part of network	-	-	0.00117424	0	0.0012625	0.0121095	0	0.649563	0.00152886	0	0	0.0146866
OTU0404	Bacteria	Bacteroidetes	Bacteroidia	Bacteroidales	Bacteroidaceae	Peripherals	0	0	0.0237783	0.00394544	0.0042925	0.110394	0.179606	0.0664679	0.240336	0	0.016781	0.00293731
OTU0405	Bacteria	Actinobacteria	Actinobacteria	WCHB1-81	At425_EubF1	No part of network	-	-	0.00792609	0.126649	0.160337	0.0459035	0.0491989	0.172283	0.06146	0.0246977	0.0560315	0.170631
OTU0407	Bacteria	Chloroflexi	Anaerolineae	WCHB1-50	NA	No part of network	-	-	0.00117424	0	0.0002525	0	0.22673	0	0	0.000418604	0.0119458	0
OTU0408	Bacteria	Proteobacteria	Gammaproteobacteria	Xanthomonadales	Xanthomonadaceae	No part of network	-	-	0.0610603	0.00907452	0.004545	0.0712489	0.149968	0.150053	0.0189578	0.0213488	0.0122302	0.0763701
OTU0410	Bacteria	Bacteroidetes	NA	NA	NA	No part of network	-	-	0.00322915	0	0.0002525	0	0.43953	0	0.00397502	0	0	0
OTU0411	Bacteria	Actinobacteria	Actinobacteria	Actinomycetales	Nocardioidaceae	Peripherals	-0.786318	0	0.0149715	0.00552362	0.47369	0.0101382	0.00770585	0.0826959	0	0.0527442	0.0264514	0.0822447
OTU0412	Bacteria	Firmicutes	Clostridia	Clostridiales	NA	Peripherals	1.25107	0	0.000587118	0.00118363	0.0946874	0.000563233	0.188497	0.0522407	0.124449	0	0.00341309	0.0037384
OTU0413	Bacteria	Proteobacteria	Deltaproteobacteria	Myxococcales	NA	Peripherals	0.414781	0.32	0.000880677	0	0.031815	0.000281616	0.128628	0.000444602	0.0333291	0.00334884	0.323959	0
OTU0416	Bacteria	Armatimonadetes	SJA-176	RB046	NA	Peripherals	-0.861119	0.5	0.000293559	0.000394544	0.0002525	0.000281616	0.0729092	0	0	0	0.543818	0.00133514
OTU0418	Bacteria	Planctomycetes	Phycisphaerae	Pla1	NA	Peripherals	-0.42217	0.444444	0	0.538158	0.000757499	0.00112647	0.00177827	0.401253	0.00489234	0.060279	0.000284424	0.209617
OTU0419	Bacteria	Firmicutes	Clostridia	Clostridiales	NA	Peripherals	0.811011	0.617284	0.000587118	0	0	0.000281616	0.000889137	0.00400141	0.000305771	0.00125581	0	0.197067
OTU0420	Bacteria	Bacteroidetes	Bacteroidia	Bacteroidales	NA	No part of network	-	-	0.285926	0.00315635	0.0002525	0.480719	0	0	0	0	0.000284424	0
OTU0421	Bacteria	Firmicutes	Clostridia	Clostridiales	NA	No part of network	-	-	0.671076	0.000789088	0	0.0546336	0.00207465	0	0	0	0.0580225	0
OTU0422	Bacteria	Proteobacteria	Betaproteobacteria	Burkholderiales	Comamonadaceae	No part of network	-	-	0.0137973	0.132567	0.186597	0.020558	0.0915811	0.0326782	0.014677	0.0615349	0.0998328	0.0707625
OTU0424	Bacteria	Proteobacteria	Deltaproteobacteria	Syntrophobacterales	Syntrophorhabdaceae	Peripherals	-0.276686	0	0.00381627	0.286834	0	0.0295697	0	0.740039	0.0168174	0.00251163	0.198528	0.000267028
OTU0428	Bacteria	Proteobacteria	Betaproteobacteria	Burkholderiales	NA	No part of network	-	-	0.118598	0.275392	0.0381275	0.0312594	0.0826897	0.0306775	0.021404	0.0548372	0.0725281	0.0269699
OTU0430	Bacteria	Proteobacteria	Deltaproteobacteria	Syntrophobacterales	Syntrophobacteraceae	Peripherals	-0.83323	0	0.0187878	0.0205163	0.01717	0.0107014	0.203909	0.0126711	0.0351637	0.0535814	0.185729	0.00160217
OTU0433	Bacteria	OP8	OP8_1	NA	NA	No part of network	-	-	0	0.00197272	0.02929	0.00112647	0	0.53041	0.0629889	0	0	0.0112152
OTU0435	Bacteria	Bacteroidetes	Bacteroidia	NA	NA	No part of network	-	-	0	1.2152	0	0.00591394	0	0.000222301	0.000611542	0	0	0
OTU0437	Bacteria	Proteobacteria	Alphaproteobacteria	Rhodobacterales	Rhodobacteraceae	No part of network	-	-	0.0440339	1.06685	0.15857	0.031541	0.0260813	0.0268984	0.0587081	0.0858139	0.0190564	0.192527
OTU0438	Bacteria	Proteobacteria	Betaproteobacteria	Burkholderiales	NA	No part of network	-	-	0.0666379	0.0789088	0.04545	0.076318	0.174864	0.23386	0.101516	0.0309767	0.0145056	0.480918
OTU0440	Bacteria	TM7	TM7-3	NA	NA	No part of network	-	-	0	0	0.423442	0.000281616	0.000592758	0.00978123	0	0.0552558	0	0.202675
OTU0441	Bacteria	Proteobacteria	Deltaproteobacteria	Syntrophobacterales	Syntrophaceae	No part of network	-	-	0.750043	0.343648	0.0002525	0.00140808	0	0	0	0	0	0
OTU0443	Bacteria	Synergistetes	Synergistia	Synergistales	Anaerobaculaceae	No part of network	-	-	0	0.295514	0	0.000844849	0	0.534856	0.00275194	0.000418604	0	0.0176239
OTU0444	Bacteria	Chlorobi	SJA-28	NA	NA	No part of network	-	-	0.000880677	0.00236727	0.11009	0.0275984	0.189386	0.086475	0.0357752	0.00376744	0.016781	0.0267028
OTU0445	Bacteria	Proteobacteria	Alphaproteobacteria	Rhodobacterales	Hyphomonadaceae	Peripherals	-0.795495	0	0.133276	0.0374817	0.0999899	0.0864562	0.0604613	0.0333451	0.0296598	0.0715814	0.223273	0.0424575
OTU0446	Bacteria	Proteobacteria	Betaproteobacteria	Rhodocyclales	NA	Peripherals	-0.42217	0	0.0422725	0.0871943	0.0159075	0.196568	0.064907	0.152498	0.148605	0.0502325	0.0381128	0.203743
OTU0447	Bacteria	Firmicutes	Clostridia	Clostridiales	Clostridiaceae	No part of network	-	-	0.00293559	0.0284072	0.0113625	0.0430873	0.00770585	0.157389	0.169091	0.00502325	0.0199097	0.301475
OTU0449	Bacteria	OP9	OPB46	SHA-1	NA	No part of network	-	-	0.0384562	0.235937	0.120695	0.0949047	0.0426786	0.0620219	0.025379	0.153628	0.290681	0.000801085
OTU0450	Bacteria	Actinobacteria	NA	NA	NA	No part of network	-	-	0.00205491	0	0	0	0.216357	0	0	0	0	0
OTU0452	Bacteria	Bacteroidetes	Sphingobacteriia	Sphingobacteriales	NA	No part of network	-	-	0.014678	0.00394544	0.000757499	0.00450586	0.318014	0.00978123	0.0110078	0.0213488	0.0386816	0.00240326
OTU0453	Bacteria	TM7	NA	NA	NA	Peripherals	-0.861119	0	0.0284752	0.0465562	0.0457025	0.0371734	0.013337	0.00155611	0.00580965	0.0276279	0.640238	0
OTU0454	Bacteria	Chloroflexi	Anaerolineae	Anaerolineales	Anaerolinaceae	Peripherals	0	0	0.0466759	0.00118363	0.101505	0.010983	0.148486	0.000222301	0.0119251	0.0799535	0.00142212	0.000267028
OTU0456	Bacteria	Actinobacteria	Actinobacteria	Actinomycetales	Intrasporangiaceae	Peripherals	-0.83323	0	0.00205491	0.0149927	0.0002525	0.00957496	0.304677	0.0769161	0.00856159	0.00334884	0.00910156	0.0221634
OTU0457	Bacteria	Bacteroidetes	Bacteroidia	Bacteroidales	Porphyromonadaceae	No part of network	-	-	0	0	0	0	0.0177827	0.364351	0.00183463	0.000418604	0.000568848	0.217895
OTU0458	Bacteria	Proteobacteria	Gammaproteobacteria	Xanthomonadales	Sinobacteraceae	Peripherals	-1.06799	0	0.338767	0.205163	0.0234825	0.150665	0.0509772	0.0266761	0.000305771	0.119721	0.136808	0.00106811
OTU0459	Bacteria	Actinobacteria	Actinobacteria	Actinomycetales	NA	No part of network	-	-	0.206666	0.0295908	0.016665	0.297668	0.133074	0.0495731	0.0128424	0.072	0.0520496	0.128708
OTU0463	Bacteria	Proteobacteria	Betaproteobacteria	SC-I-84	NA	No part of network	-	-	0.193455	0.154267	0.0219675	0.0292881	0.0228212	0.045794	0.00152886	0.102977	0.18516	0.00720977
OTU0464	Bacteria	Bacteroidetes	Bacteroidia	Bacteroidales	NA	Peripherals	1.4526	0.612245	0.73331	0.198456	0.0143925	0.0780077	0	0.000222301	0	0.00251163	0.0440857	0.000267028
OTU0466	Bacteria	Bacteroidetes	Bacteroidia	Bacteroidales	NA	Peripherals	0.671306	0.5	0	0	0.038885	0.000281616	0.0542373	0.000222301	0.127201	0.0209302	0	0.000267028
OTU0467	Bacteria	Chloroflexi	NA	NA	NA	Peripherals	0	0	0.0137973	0.178334	0.101	0.061674	0.0337872	0.0444602	0.0336348	0.23107	0.000284424	0.0181579
OTU0468	Bacteria	OP9	JS1	BA021	NA	No part of network	-	-	0.00234847	0	0.041915	0.00225293	0.194425	0.00155611	0.00152886	0.00837209	0.00255981	0.00480651
OTU0471	Bacteria	Synergistetes	Synergistia	Synergistales	Dethiosulfovibrionaceae	No part of network	-	-	0.000880677	0.00197272	0.03636	0.143906	0.0148189	0.000889203	0.273971	0.107163	0.100402	0.00133514
OTU0472	Bacteria	Bacteroidetes	Bacteroidia	Bacteroidales	SB-1	Peripherals	0	0	0.0228976	0.000789088	0.0618624	0.372015	0.0168936	0	0.0452541	0.165349	0.268496	0.000801085
OTU0474	Bacteria	Bacteroidetes	Saprospirae	Saprospirales	NA	No part of network	-	-	0.00352271	0.000394544	0.0361075	0	0.245105	0	0	0	0.000284424	0.0475311
OTU0475	Bacteria	Chloroflexi	Anaerolineae	Anaerolineales	Anaerolinaceae	Peripherals	2.45525	0.18	0.000293559	0.013809	0.000504999	0	0.00266741	0.068024	0.0171232	0.00502325	0	0.203209
OTU0476	Bacteria	OP8	OP8_1	NA	NA	Peripherals	0	0	0.341116	4.53726	0.146702	0.572526	0.00355655	0.849411	0.419518	0.0753488	0.01479	0.69107
OTU0477	Bacteria	Planctomycetes	Planctomycetia	Pirellulales	Pirellulaceae	Peripherals	-0.344447	0	0.118598	0.00433999	0.0017675	0.108704	0.109957	0.0204517	0.0278252	0.00251163	0.0474988	0.000801085
OTU0481	Bacteria	Firmicutes	Clostridia	Clostridiales	NA	No part of network	-	-	0.117717	0.0654943	0.00681749	0.0208396	0.0100769	0.155388	0.126895	0.0092093	0.121449	0.0037384
OTU0483	Bacteria	TM7	TM7-3	NA	NA	No part of network	-	-	0.00616474	0.000394544	0.00101	0.0236558	0.283931	0.00800283	0.00152886	0.00251163	0.00369751	0
OTU0484	Bacteria	Firmicutes	Clostridia	OPB54	NA	No part of network	-	-	0	0	0	0	0.000296379	0.00200071	0	0.00209302	0	0.614432
OTU0485	Bacteria	BRC1	NPL-UPA2	NA	NA	No part of network	-	-	0.00587118	0.0832488	0.0012625	0.0016897	0.0604613	0.201627	0.0177347	0.036	0.0139368	0.0651549
OTU0487	Bacteria	Proteobacteria	Deltaproteobacteria	Syntrophobacterales	Syntrophaceae	Peripherals	-0.152499	0	0.228976	0.55394	0.00984749	0.229799	0.000296379	0.152276	0.0437253	0.0690697	0.00398193	0.00213623
OTU0488	Bacteria	Proteobacteria	Gammaproteobacteria	Thiotrichales	Piscirickettsiaceae	No part of network	-	-	0.137386	0.107711	0.0522674	0.0436505	0.061054	0.00866973	0.0210982	0.0531628	0.115192	0.00480651
OTU0489	Bacteria	Proteobacteria	Deltaproteobacteria	Syntrophobacterales	Syntrophaceae	Peripherals	-0.344447	0.444444	0.176723	0.0362981	0.018685	0.15686	0.000592758	0.00511292	0.122003	0.0305581	0.73296	0
OTU0492	Bacteria	Firmicutes	Clostridia	Clostridiales	NA	Peripherals	1.47902	0.5625	0	0	0.169175	0.00535071	0.0240067	0.000222301	0.0846986	0.116791	0.00284424	0.00160217
OTU0494	Bacteria	Chloroflexi	Anaerolineae	SHA-20	NA	Peripherals	-0.829561	0	0.00910033	0.000394544	0.0381275	0	0.291933	0.20096	0.00397502	0.0368372	0.000284424	0.0328445
OTU0498	Bacteria	Proteobacteria	Deltaproteobacteria	Syntrophobacterales	Syntrophaceae	Peripherals	-0.786318	0	0.000587118	0.0587871	0.162862	0.0154889	0.0779476	0.000444602	0.0813351	0.051907	0.0216162	0.00240326
OTU0499	Bacteria	Chloroflexi	Anaerolineae	NA	NA	Peripherals	0	0	0.0214298	0.184252	0.0724674	0.0515358	0.0287487	0.0597989	0.0455599	0.210139	0.0130835	0.0461959
OTU0502	Bacteria	Planctomycetes	Phycisphaerae	mle1-8	NA	No part of network	-	-	0	0.298275	0.0964549	0.000563233	0.00385292	0.110261	0.0642119	0.000418604	0.000853271	0.0109482
OTU0503	Bacteria	Actinobacteria	Actinobacteria	Actinomycetales	Nocardioidaceae	Peripherals	-0.760886	0	0.0184942	0.0220945	0	0.0549152	0.0815042	0.224079	0.000917313	0.0175814	0.000284424	0.074768
OTU0505	Bacteria	Verrucomicrobia	Pedosphaerae	NA	NA	Peripherals	0	0.444444	0.000293559	0	0.02727	0	0.0435677	0.271652	0.0244617	0.147349	0	0.00453948
OTU0507	Bacteria	Firmicutes	Bacilli	Lactobacillales	NA	Peripherals	-0.968246	0	0.019962	0.00315635	0.0335825	0.061674	0.147893	0.0144495	0.0892852	0.00544186	0.0184875	0.00213623
OTU0508	Bacteria	Chloroflexi	Anaerolineae	NA	NA	Peripherals	1.47902	0	0.0660508	0.102976	0.261337	0.0349204	0.0163008	0.000889203	0.0743024	0.118465	0.00739502	0
OTU0509	Bacteria	TM7	TM7-1	NA	NA	No part of network	-	-	0.0278881	0.111656	0.023735	0.013236	0.180198	0.00711362	0.00336348	0.0498139	0.0267358	0.0777053
OTU0510	Bacteria	Bacteroidetes	Saprospirae	Saprospirales	Saprospiraceae	Peripherals	-0.83323	0	0.0839579	0.0378762	0.00807999	0.0228109	0.143744	0.0148942	0.0330233	0.0435349	0.0352686	0.00694274
OTU0511	Bacteria	Firmicutes	Clostridia	Clostridiales	Gracilibacteraceae	No part of network	-	-	0	0	0.0002525	0	0	0.171838	0.000305771	0	0.000284424	0.180778
OTU0512	Bacteria	Firmicutes	Clostridia	Clostridiales	NA	Peripherals	2.0739	0.446281	0.00117424	0	0.0376225	0.000281616	0.227323	0.0011115	0	0.00544186	0	0.000267028
OTU0514	Bacteria	Synergistetes	Synergistia	Synergistales	Synergistaceae	No part of network	-	-	0	0	0.0512574	0	0	0.0011115	0.232692	0.0142326	0.244604	0
OTU0515	Bacteria	Chloroflexi	Anaerolineae	CFB-26	NA	No part of network	-	-	0.000293559	0.000789088	0.0002525	0	0.000296379	0	0	0.000837209	0	0.109749
OTU0516	Bacteria	Chloroflexi	Anaerolineae	NA	NA	No part of network	-	-	0.0437403	0.00118363	0	0.55929	0	0.000222301	0	0	0	0
OTU0518	Bacteria	Proteobacteria	Deltaproteobacteria	Syntrophobacterales	Syntrophobacteraceae	No part of network	-	-	0.0877741	0.0276181	0.190385	0.135457	0.0112624	0	0.0119251	0.204698	0.00853271	0.00133514
OTU0520	Bacteria	Bacteroidetes	Bacteroidia	Bacteroidales	Porphyromonadaceae	No part of network	-	-	0	0	0	0	0.00148189	0.123377	0.00152886	0.000418604	0	0.399474
OTU0521	Bacteria	Planctomycetes	Planctomycetia	Pirellulales	Pirellulaceae	No part of network	-	-	0.000880677	0.0197272	0.0777699	0	0.0699454	0.131157	0.0519811	0.0309767	0.141643	0.0758361
OTU0522	Bacteria	WWE1	Cloacamonae	Cloacamonales	Cloacamonaceae	Peripherals	0	0	0.286514	0.00197272	0.0234825	0.0873011	0.00770585	0.0011115	0.0632946	0.040186	0.143918	0
OTU0524	Bacteria	WWE1	Cloacamonae	Cloacamonales	CW-1	No part of network	-	-	0.000293559	0	0.017675	0	0.0397148	0	0	0.00251163	0.525046	0
OTU0525	Bacteria	Proteobacteria	Gammaproteobacteria	Alteromonadales	NA	No part of network	-	-	0.00851321	0.0939015	0.0002525	0.041116	0.0180791	0.0933663	0.105185	0.199256	0.109219	0.00347137
OTU0527	Bacteria	Firmicutes	Clostridia	Clostridiales	Syntrophomonadaceae	Peripherals	-0.83323	0	0.00117424	0.00118363	0.017675	0.12898	0.0352691	0.0326782	0.272136	0.0125581	0.0571692	0.000267028
OTU0529	Bacteria	Actinobacteria	Actinobacteria	Actinomycetales	NA	No part of network	-	-	0.0980487	0.0280126	0.0855974	0.0464667	0.0139298	0.0188956	0.0207924	0.0979534	0.145056	0.0646209
OTU0533	Bacteria	Verrucomicrobia	Verruco-5	WCHB1-41	WCHB1-25	No part of network	-	-	0.163806	0.0260399	0.02222	0.100537	0.0542373	0.022897	0.0645177	0.184186	0.137092	0.00453948
OTU0535	Bacteria	OD1	NA	NA	NA	Peripherals	-0.414781	0.444444	0.0205491	0.00394544	0.132815	0.0115463	0.13752	0	0.0094789	0.040186	0.364916	0
OTU0538	Bacteria	Bacteroidetes	Saprospirae	Saprospirales	Chitinophagaceae	Peripherals	0	0	0.131808	0.000789088	0	0	0.122997	0.00822513	0.000305771	0.0510697	0.0546094	0.00160217
OTU0540	Bacteria	Bacteroidetes	Bacteroidia	Bacteroidales	NA	No part of network	-	-	0.0137973	0.482133	0	1.01748	0	0.000666902	0	0	0.0153589	0.00106811
OTU0542	Bacteria	Bacteroidetes	Bacteroidia	Bacteroidales	Porphyromonadaceae	No part of network	-	-	0.0681057	0.00591816	0.0047975	0.0839217	0.0903955	0.0180064	0.267856	0.00586046	0.00767944	0.00907897
OTU0544	Bacteria	Synergistetes	Synergistia	Synergistales	Dethiosulfovibrionaceae	Peripherals	-0.414781	0	0.0525471	0	0.218412	0.00788526	0.197685	0.000222301	0.157778	0.171209	0.192839	0.00827788
OTU0546	Bacteria	Bacteroidetes	Sphingobacteriia	Sphingobacteriales	NA	No part of network	-	-	0.00675186	0.018149	0.03333	0.0261903	0.166565	0.0689132	0.0116193	0.0092093	0.0489209	0.00106811
OTU0547	Bacteria	Actinobacteria	Actinobacteria	WCHB1-81	At425_EubF1	No part of network	-	-	0.0270074	0.0603653	0.0903949	0.0478748	0.0349727	0.00911433	0.0446426	0.0389302	0.206207	0.000267028
OTU0549	Bacteria	Firmicutes	Clostridia	Clostridiales	NA	Peripherals	-0.83323	0	0.000293559	0.000394544	0.04545	0.0628004	0.0607577	0.00311221	0.229328	0.0288837	0.0213318	0.0018692
OTU0550	Bacteria	Actinobacteria	Thermoleophilia	NA	NA	No part of network	-	-	0.0481437	0.000394544	0.104535	0.0670247	0.0296379	0.00266761	0.0642119	0.145674	0.0011377	0.00320434
OTU0551	Bacteria	Proteobacteria	Alphaproteobacteria	Rhizobiales	Phyllobacteriaceae	No part of network	-	-	0.0267139	0.022489	0.118675	0.00704041	0.0773549	0.0171172	0.0272136	0.096279	0.101539	0.065689
OTU0552	Bacteria	Synergistetes	Synergistia	Synergistales	Dethiosulfovibrionaceae	Peripherals	-0.488223	0	0.23837	0.00315635	0.000504999	0.272886	0.000296379	0.00266761	0.000917313	0.00795348	0.0432324	0.00267028
OTU0553	Bacteria	Proteobacteria	Gammaproteobacteria	Xanthomonadales	Xanthomonadaceae	No part of network	-	-	0.00264203	0.197272	0.014645	0.00140808	0.0302306	0.00222301	0	0.0648837	0.238632	0.0317764
OTU0554	Bacteria	Bacteroidetes	Bacteroidia	Bacteroidales	NA	Peripherals	0.730153	0.5	0.000293559	0	0.12827	0.00140808	0.0853571	0	0.0333291	0.0280465	0.00142212	0.000801085
OTU0556	Bacteria	Bacteroidetes	Bacteroidia	Bacteroidales	Porphyromonadaceae	Connectors	-0.795495	0.666667	0	0.00512908	0.0002525	0	0.00118552	0.304997	0.0110078	0.0113023	0.0327087	0.250473
OTU0559	Bacteria	Firmicutes	Clostridia	Clostridiales	Lachnospiraceae	No part of network	-	-	0	0	0	0	0.000296379	0	0	0.000837209	0	0.296402
OTU0561	Bacteria	Planctomycetes	Phycisphaerae	MSBL9	NA	No part of network	-	-	0.316163	0.379157	0.0951924	0.115463	0.00148189	0	0.000611542	0.00209302	0.0474988	0.00133514
OTU0562	Bacteria	Proteobacteria	Alphaproteobacteria	Rhizobiales	NA	No part of network	-	-	0.0587118	0.0461617	0.0605999	0.0194315	0.0536446	0.031789	0.0510638	0.113442	0.0477832	0.0216293
OTU0563	Bacteria	Firmicutes	Clostridia	SHA-98	NA	Peripherals	-0.0111097	0	0.000293559	0.0303799	0.00101	0.000563233	0.0251922	0.233638	0.0327175	0.00209302	0	0.314826
OTU0564	Bacteria	Chloroflexi	Anaerolineae	Anaerolineales	Anaerolinaceae	No part of network	-	-	0.521948	0	0.0012625	0.0306962	0	0	0	0	0	0
OTU0565	Bacteria	Proteobacteria	Betaproteobacteria	Rhodocyclales	Rhodocyclaceae	Peripherals	0.181071	0	0.0252461	0.0145981	0.0017675	0.0183051	0.117959	0.12271	0.0327175	0.0150698	0.0500586	0.0584792
OTU0566	Bacteria	Bacteroidetes	Bacteroidia	Bacteroidales	NA	No part of network	-	-	0.192575	0.00749634	0.00656499	0.352584	0	0	0	0.00837209	0.0438013	0
OTU0568	Bacteria	Armatimonadetes	SJA-176	RB046	NA	No part of network	-	-	0.0519599	0.196878	0.0133825	0.0397079	0.0112624	0.00466832	0.0822524	0.227302	0.0364062	0.00133514
OTU0569	Bacteria	Firmicutes	Clostridia	Clostridiales	Clostridiaceae	Peripherals	0	0	0.0014678	0.00512908	0.129027	0.00253455	0.0180791	0	0.0403618	0.00502325	0.00142212	0
OTU0570	Bacteria	WS1	NA	NA	NA	Peripherals	-1.06799	0	0.000293559	0	0.00706999	0.00788526	0.0847643	0.0522407	0.199669	0.00334884	0.000568848	0.00293731
OTU0576	Bacteria	Proteobacteria	Betaproteobacteria	Burkholderiales	NA	No part of network	-	-	0.00851321	0.350355	0.000504999	0.065335	0.0118552	0.00333451	0.0779716	0.0364186	0.0264514	0.0365829
OTU0577	Bacteria	Actinobacteria	Actinobacteria	Actinomycetales	NA	No part of network	-	-	0	0	0.415867	0.000563233	0.0163008	0	0	0.00167442	0	0.000801085
OTU0582	Bacteria	Spirochaetes	MVP-15	PL-11B10	NA	Peripherals	-1.14133	0	0	0	0.00101	0.00112647	0.0240067	0.000222301	0.155943	0.000837209	0	0.00106811
OTU0583	Bacteria	Bacteroidetes	Bacteroidia	Bacteroidales	NA	No part of network	-	-	0.00117424	0	0.0002525	0	0.144336	0	0	0.000837209	0	0
OTU0584	Bacteria	Actinobacteria	Acidimicrobiia	Acidimicrobiales	NA	Peripherals	0	0	0.171145	0.0284072	0.021715	0.0368917	0.036751	0.0826959	0.0305771	0.0385116	0.0236072	0.0194931
OTU0588	Bacteria	Proteobacteria	Alphaproteobacteria	Rhodospirillales	Acetobacteraceae	No part of network	-	-	0.0557762	0.0134145	0.0861024	0.016897	0.0180791	0.00288991	0.00244617	0.0100465	0.00767944	0.296402
OTU0591	Bacteria	OD1	NA	NA	NA	No part of network	-	-	0.312053	0	0.11918	0.030133	0.000296379	0	0	0	0.0275891	0
OTU0593	Bacteria	Synergistetes	Synergistia	Synergistales	Synergistaceae	No part of network	-	-	0	0.119547	0	0.000281616	0.000296379	0.337897	0.0122308	0	0	0.0205612
OTU0595	Bacteria	NA	NA	NA	NA	No part of network	-	-	0	0.071018	0.01313	0.0963128	0.000889137	0.20385	0.00519811	0.00167442	0.0318555	0.227241
OTU0598	Bacteria	Firmicutes	Clostridia	Clostridiales	Syntrophomonadaceae	Peripherals	1.67748	0.277778	0.0810223	0.416244	0.00202	0.125883	0	0	0.0021404	0.00586046	0.00170654	0.00133514
OTU0601	Bacteria	Proteobacteria	Deltaproteobacteria	Syntrophobacterales	Syntrophorhabdaceae	Peripherals	0.730153	0.32	0.407753	0.000394544	0.000504999	0.0670247	0.000592758	0	0.000305771	0.00293023	0.0182031	0
OTU0602	Bacteria	Proteobacteria	Betaproteobacteria	Rhodocyclales	Rhodocyclaceae	No part of network	-	-	0.0014678	0.0319581	0.0525199	0.00366101	0.107586	0.0895872	0.00672696	0.0213488	0.114907	0.0347137
OTU0603	Bacteria	Chloroflexi	Anaerolineae	Anaerolineales	Anaerolinaceae	Peripherals	0.845154	0.612245	0.0501986	0	0.303757	0.0444954	0.00148189	0	0.00856159	0.0527442	0.0011377	0
OTU0605	Bacteria	Planctomycetes	Phycisphaerae	MSBL9	NA	Peripherals	-0.42217	0	0	0.00828543	0.0315625	0	0.00148189	0.194069	0.00519811	0.00502325	0.000568848	0.205078
OTU0607	Bacteria	Firmicutes	Clostridia	Clostridiales	Syntrophomonadaceae	No part of network	-	-	0.00704542	0.00197272	0.0108575	0.0566049	0.0373437	0.0562421	0.105797	0.0142326	0.0463611	0
OTU0608	Bacteria	Firmicutes	Clostridia	Clostridiales	Clostridiaceae	No part of network	-	-	0.0261268	0	0.048985	0.000281616	0.0420858	0.000666902	0.103351	0.0313953	0.151598	0.000534057
OTU0609	Bacteria	Bacteroidetes	Bacteroidia	NA	NA	Peripherals	1.14905	0.375	0.000293559	0.109289	0.000757499	0.00675879	0	0.182064	0.257765	0.0100465	0	0
OTU0611	Bacteria	Firmicutes	Clostridia	Clostridiales	Lachnospiraceae	No part of network	-	-	0.012623	0.000789088	0.0032825	0.00253455	0.191461	0.00377911	0.0259905	0.000418604	0.000284424	0.000801085
OTU0619	Bacteria	Bacteroidetes	Bacteroidia	Bacteroidales	NA	Peripherals	1.52177	0	0.00205491	0.0185436	0.0159075	0	0	0.267872	0.0911198	0.228558	0	0.00160217
OTU0620	Bacteria	Caldithrix	KSB1	GW-22	NA	No part of network	-	-	0.386324	0.0516853	0	0.0509726	0	0	0	0.00125581	0.00142212	0
OTU0624	Bacteria	Spirochaetes	Spirochaetes	NA	NA	No part of network	-	-	0	0	0.24442	0.000563233	0.0681671	0	0	0	0	0
OTU0625	Bacteria	Verrucomicrobia	Verruco-5	NA	NA	No part of network	-	-	0.310292	0	0.0229775	0.00140808	0.0284524	0	0.0434195	0.0309767	0	0
OTU0630	Bacteria	Planctomycetes	Phycisphaerae	NA	NA	Peripherals	-0.760886	0	0	0.238699	0.0002525	0.0425241	0.000296379	0.0706916	0.0470888	0.135209	0.000284424	0.00400543
OTU0631	Bacteria	Actinobacteria	Thermoleophilia	Gaiellales	NA	Peripherals	-0.861119	0	0.00557762	0.013809	0.140895	0.00957496	0.0509772	0.0173395	0.0195694	0.076186	0.0284424	0.000801085
OTU0635	Bacteria	Verrucomicrobia	Pedosphaerae	Pedosphaerales	Ellin515	No part of network	-	-	0	0.445835	0	0.00873011	0	0.244086	0.00580965	0.00544186	0.0901623	0
OTU0637	Bacteria	Caldiserica	OP5	WCHB1-02	SHBZ1169	Peripherals	-0.861119	0	0.0140908	0.0422162	0.0676699	0.0166154	0.138409	0.079806	0.0636004	0.0368372	0.00255981	0.0494003
OTU0638	Bacteria	Chloroflexi	Anaerolineae	NA	NA	No part of network	-	-	0.0513728	0.127043	0.0229775	0.0675879	0.0041493	0.0266761	0.0568734	0.0694883	0.182316	0.00106811
OTU0639	Bacteria	Proteobacteria	Betaproteobacteria	NA	NA	Peripherals	-0.280828	0	0	0.00986361	0.00732249	0.0912437	0.010966	0.101369	0.10916	0.0933488	0.00938599	0.00587462
OTU0640	Bacteria	Proteobacteria	Gammaproteobacteria	Xanthomonadales	Xanthomonadaceae	No part of network	-	-	0.0748576	0.0990306	0.00908999	0.0166154	0.101658	0.0011115	0.00366925	0.0163256	0.19227	0.000267028
OTU0643	Bacteria	Firmicutes	Clostridia	Clostridiales	Clostridiaceae	No part of network	-	-	0.000587118	0	0.0113625	0	0.1473	0	0	0	0	0.00133514
OTU0644	Bacteria	Chloroflexi	Anaerolineae	SJA-15	NA	No part of network	-	-	0.135331	0.0481344	0.106807	0.0461851	0.00859499	0.000444602	0.0226271	0.141488	0.00796387	0.000801085
OTU0646	Bacteria	Proteobacteria	Deltaproteobacteria	Syntrophobacterales	Syntrophaceae	No part of network	-	-	0.000880677	0.000394544	0.0002525	0.000563233	0.150264	0	0	0	0.000284424	0
OTU0650	Bacteria	OD1	NA	NA	NA	No part of network	-	-	0.00234847	0.107316	0.0477225	0.0236558	0.000296379	0.0357904	0.0727735	0.180837	0.115476	0.0018692
OTU0651	Bacteria	NKB19	noFP_H4	NA	NA	No part of network	-	-	0.000587118	0	0.000504999	0	0.118552	0.000222301	0	0	0	0.00293731
OTU0652	Bacteria	Synergistetes	Synergistia	Synergistales	NA	Peripherals	-0.968246	0.5	0.000587118	0.424135	0	0.22642	0	0.00177841	0.00642119	0.00669767	0.0639954	0.00106811
OTU0653	Bacteria	Proteobacteria	Betaproteobacteria	Burkholderiales	Comamonadaceae	Peripherals	0	0	0.0457952	0.14677	0.0926674	0.0216845	0.0254886	0.0511292	0.0183463	0.0267907	0.0890247	0.112953
OTU0654	Bacteria	Bacteroidetes	Bacteroidia	Bacteroidales	NA	No part of network	-	-	0.037282	0.511329	0.00202	0.00422425	0	0	0.000305771	0.000418604	0	0
OTU0655	Bacteria	NA	NA	NA	NA	Peripherals	0.968246	0	0	0.00631271	0.00681749	0	0.00800223	0.308109	0.0235444	0.0209302	0.0156433	0.000534057
OTU0656	Bacteria	Chloroflexi	NA	NA	NA	Peripherals	-0.422577	0	0.118011	0.0481344	0.164125	0.0425241	0.0201538	0.0244531	0.0385272	0.133953	0.0341309	0.000267028
OTU0659	Bacteria	Proteobacteria	Betaproteobacteria	Burkholderiales	Oxalobacteraceae	No part of network	-	-	0.0228976	0.0540526	0.036865	0.0152073	0.140187	0.0280099	0.0275194	0.0213488	0.0551782	0.00801085
OTU0660	Bacteria	Spirochaetes	Leptospirae	Leptospirales	Sediment-4	No part of network	-	-	0.0590054	0.00394544	0.0012625	0.38159	0.00177827	0.000222301	0.410345	0.00334884	0.00227539	0
OTU0662	Bacteria	Actinobacteria	Acidimicrobiia	Acidimicrobiales	Microthrixaceae	No part of network	-	-	0.0801416	0.035509	0.217402	0.0163337	0.00711309	0	0.0168174	0.0644651	0.0250293	0.075035
OTU0663	Bacteria	Firmicutes	Clostridia	Clostridiales	Ruminococcaceae	No part of network	-	-	0.00528406	0.00118363	0.01717	0.386096	0	0	0	0	0.000568848	0
OTU0665	Bacteria	WWE1	Cloacamonae	Cloacamonales	Cloacamonaceae	No part of network	-	-	0.012623	0.000789088	0	0.382717	0	0	0	0	0	0
OTU0666	Bacteria	Chloroflexi	Anaerolineae	Caldilineales	Caldilineaceae	No part of network	-	-	0.00821965	0.123098	0.210585	0.0104198	0.00237103	0.0171172	0.0100904	0.0188372	0.00511963	0.00774382
OTU0667	Bacteria	Verrucomicrobia	Verruco-5	LD1-PB3	NA	No part of network	-	-	0.00117424	0.000394544	0	0.143343	0.000296379	0.00955893	0.131787	0.00669767	0.00369751	0.000534057
OTU0670	Bacteria	Bacteroidetes	Flavobacteriia	Flavobacteriales	Flavobacteriaceae	No part of network	-	-	0.0202556	0.00867997	0.019695	0.0357653	0.183162	0.00778053	0.00978468	0.00418604	0.0324243	0.0106811
OTU0671	Bacteria	Bacteroidetes	Bacteroidia	NA	NA	No part of network	-	-	0.00557762	0	0.0002525	0.00197131	0.314162	0.000666902	0.00458657	0.000418604	0.000284424	0.000534057
OTU0672	Bacteria	Chloroflexi	Anaerolineae	Anaerolineales	Anaerolinaceae	Peripherals	0.181071	0	0.0760318	0.115996	0.181295	0.037455	0.00266741	0.000222301	0.0201809	0.0368372	0.0170654	0.000267028
OTU0673	Bacteria	Bacteroidetes	Bacteroidia	Bacteroidales	NA	Peripherals	-0.829561	0.5	0.128579	0.0197272	0.02828	0.110394	0	0	0.0275194	0.0908372	0.0173499	0.000267028
OTU0676	Bacteria	Armatimonadetes	SJA-176	RB046	NA	No part of network	-	-	0	0.0599707	0	0.00760364	0	0.0551306	0	0.000418604	0	0.16983
OTU0678	Bacteria	Spirochaetes	Spirochaetes	M2PT2-76	NA	No part of network	-	-	0	0.00631271	0	0.0746283	0	0.236528	0.0220155	0	0.000284424	0
OTU0680	Bacteria	Bacteroidetes	Bacteroidia	Bacteroidales	Porphyromonadaceae	Peripherals	-0.795495	0	0	0.00118363	0.0002525	0.00563233	0.00355655	0.0175618	0.000305771	0.00125581	0	0.335922
OTU0682	Bacteria	Firmicutes	Clostridia	Clostridiales	Clostridiaceae	Peripherals	-0.414781	0	0.000587118	0	0.14443	0	0.156784	0.000889203	0.0917313	0.000837209	0.000284424	0.000267028
OTU0684	Bacteria	Proteobacteria	Betaproteobacteria	Ellin6067	NA	No part of network	-	-	0.0463823	0.157029	0.00555499	0.0397079	0.0749838	0.0202294	0.000305771	0.0184186	0.124293	0.00587462
OTU0688	Bacteria	Chlorobi	SJA-28	NA	NA	No part of network	-	-	0.00117424	0.0035509	0.155035	0.0402711	0.0056312	0.0375688	0.000917313	0.00711628	0.284993	0.000267028
OTU0694	Bacteria	NA	NA	NA	NA	Peripherals	-0.795495	0	0.00234847	0.00473453	0.0032825	0.0016897	0.0693526	0.0186733	0.0042808	0.0238605	0.110356	0.0499343
OTU0696	Bacteria	Spirochaetes	Spirochaetes	Spirochaetales	Spirochaetaceae	No part of network	-	-	0.000293559	0.018149	0.00580749	0.0715306	0.0308234	0.0898095	0.109466	0.00586046	0.0119458	0.00507354
OTU0697	Bacteria	Armatimonadetes	SJA-176	GAB-B06	NA	No part of network	-	-	0.037282	0.00157818	0	0.033794	0	0.000222301	0	0.00167442	0.327372	0
OTU0698	Bacteria	Chlorobi	NA	NA	NA	No part of network	-	-	0.000587118	0.00157818	0	0.00394263	0.156192	0.00489062	0	0	0.00881714	0
OTU0704	Bacteria	Proteobacteria	Deltaproteobacteria	Syntrophobacterales	Syntrophaceae	Peripherals	0.671306	0.59375	0.476153	0.0126254	0.0017675	0.010983	0.000592758	0	0.000305771	0.00251163	0.00796387	0
OTU0707	Bacteria	Actinobacteria	Actinobacteria	Actinomycetales	Intrasporangiaceae	Connectors	-0.63375	0.666667	0	0.0193327	0.000504999	0.0157705	0.0732056	0.34879	0.0256848	0.00753488	0.0298645	0.0312423
OTU0708	Bacteria	Bacteroidetes	Bacteroidia	Bacteroidales	NA	No part of network	-	-	0	0.00828543	0	0	0	0.2821	0.00183463	0	0	0
OTU0711	Bacteria	Firmicutes	Clostridia	Clostridiales	Clostridiaceae	Peripherals	-0.83323	0	0.0317044	0.00789088	0.0661549	0.0796974	0.0041493	0	0.00856159	0.167442	0.0136523	0.000801085
OTU0712	Bacteria	Proteobacteria	Betaproteobacteria	Burkholderiales	Burkholderiaceae	Peripherals	-0.83323	0	0.0364013	0.080487	0.001515	0.000844849	0.0263777	0.000222301	0	0.00795348	0.00910156	0.217094
OTU0715	Bacteria	Proteobacteria	Deltaproteobacteria	Syntrophobacterales	Syntrophaceae	Peripherals	1.93649	0.32	0	0	0.0148975	0.0118279	0.000296379	0.20963	0.0425022	0.0318139	0.0190564	0
OTU0716	Bacteria	Proteobacteria	Betaproteobacteria	Rhodocyclales	NA	No part of network	-	-	0	0	0	0	0.00385292	0.000222301	0	0.000837209	0	0.372238
OTU0719	Bacteria	Actinobacteria	Actinobacteria	Actinomycetales	Nocardioidaceae	No part of network	-	-	0.00205491	0	0.00303	0	0	0.0175618	0	0.517814	0	0.00133514
OTU0720	Bacteria	Proteobacteria	Betaproteobacteria	Rhodocyclales	NA	No part of network	-	-	0.000587118	0.000789088	0.01616	0	0.0103733	0.166281	0.000917313	0.000418604	0.202794	0
OTU0729	Bacteria	Firmicutes	Erysipelotrichi	Erysipelotrichales	Erysipelotrichaceae	Peripherals	-0.42217	0	0.0261268	0.000394544	0.004545	0.140527	0.00918774	0.000222301	0.101516	0.00502325	0.0767944	0
OTU0730	Bacteria	NA	NA	NA	NA	No part of network	-	-	0.233967	0.0323526	0.0255025	0.1394	0.000296379	0	0.00519811	0	0	0
OTU0732	Bacteria	Bacteroidetes	Bacteroidia	Bacteroidales	Porphyromonadaceae	No part of network	-	-	0.00821965	0.026829	0.0002525	0.216845	0.000296379	0.022897	0.0119251	0.0196744	0.0625732	0
OTU0734	Bacteria	Firmicutes	Clostridia	Clostridiales	Clostridiaceae	No part of network	-	-	0.107149	0.416639	0.00959499	0.000563233	0	0	0	0.00167442	0.00426636	0
OTU0735	Bacteria	Proteobacteria	Deltaproteobacteria	Syntrophobacterales	Syntrophaceae	Peripherals	0.845154	0.612245	0.0437403	0.00946906	0.0002525	0.0765997	0	0	0	0.00334884	0.322537	0.000534057
OTU0736	Bacteria	Proteobacteria	Alphaproteobacteria	Rickettsiales	NA	Peripherals	0.176777	0	0.0132102	0.00276181	0.000504999	0.00112647	0.00177827	0.00822513	0.0155943	0.00418604	0	0.287857
OTU0738	Bacteria	LD1	NA	NA	NA	No part of network	-	-	0.408047	0	0	0	0	0	0	0	0	0.000267028
OTU0739	Bacteria	Firmicutes	Clostridia	Clostridiales	Veillonellaceae	No part of network	-	-	0.0135037	0.00157818	0.0032825	0.0154889	0.142558	0.0013338	0.0177347	0.00251163	0.00199097	0.00267028
OTU0742	Bacteria	Verrucomicrobia	Verruco-5	LD1-PB3	NA	Peripherals	0	0	0.165274	0.000789088	0.02727	0.126164	0.000889137	0.000222301	0.181017	0.0770232	0.00227539	0.000267028
OTU0743	Bacteria	Proteobacteria	Betaproteobacteria	Rhodocyclales	Rhodocyclaceae	No part of network	-	-	0.00557762	0.0781198	0.018685	0.0185867	0.139002	0.0137826	0.0269079	0.0426977	0.0310022	0.0106811
OTU0746	Bacteria	Proteobacteria	Betaproteobacteria	NA	NA	No part of network	-	-	0.0308237	0.117574	0.0194425	0.00985657	0.0296379	0.0160057	0.00886736	0.0573488	0.0389661	0.00106811
OTU0748	Bacteria	BRC1	NPL-UPA2	NA	NA	Peripherals	-0.276686	0	0.110672	0.0958743	0.00757499	0.0439322	0.00770585	0.000666902	0.0235444	0.0171628	0.0548938	0.00534057
OTU0749	Bacteria	Actinobacteria	Actinobacteria	Actinomycetales	NA	No part of network	-	-	0	0.00118363	0	0	0.000296379	0	0	0.497302	0	0.00160217
OTU0753	Bacteria	Armatimonadetes	Chthonomonadetes	SJA-22	NA	No part of network	-	-	0.354913	0	0	0	0	0	0	0	0	0
OTU0756	Bacteria	Proteobacteria	Betaproteobacteria	Burkholderiales	Comamonadaceae	No part of network	-	-	0.0328786	0.218972	0.0017675	0.00140808	0.0231175	0.00244531	0	0.0276279	0.0529028	0.0301742
OTU0759	Bacteria	Chloroflexi	Anaerolineae	GCA004	NA	No part of network	-	-	0	0	0	0	0.00118552	0.00644672	0	0.000418604	0	0.27584
OTU0762	Bacteria	Chloroflexi	Anaerolineae	OPB11	NA	No part of network	-	-	0.000293559	0	0	0	0.111142	0	0	0	0	0
OTU0763	Bacteria	Caldiserica	WCHB1-03	NA	NA	No part of network	-	-	0.425954	0	0	0	0	0	0	0	0	0
OTU0764	Bacteria	Proteobacteria	Deltaproteobacteria	Myxococcales	NA	No part of network	-	-	0.257451	0.0793034	0	0.02788	0	0	0	0	0	0
OTU0770	Bacteria	Bacteroidetes	Bacteroidia	Bacteroidales	NA	Peripherals	2.23891	0.21875	0.186997	0.00512908	0.0017675	0.033794	0	0	0	0.00209302	0.103815	0.000267028
OTU0775	Bacteria	Chlorobi	SJA-28	NA	NA	Peripherals	-0.152499	0	0.0604732	0.23791	0	0.0228109	0	0.0440156	0.00183463	0.0104651	0.000284424	0.000267028
OTU0777	Bacteria	Planctomycetes	Phycisphaerae	Pla1	NA	Peripherals	1.47902	0.408163	0.0278881	0.0828543	0.150237	0.00704041	0	0	0.0204867	0.131023	0.00170654	0.000801085
OTU0779	Bacteria	Firmicutes	Clostridia	Clostridiales	Ruminococcaceae	No part of network	-	-	0.000880677	0	0.0002525	0.00309778	0.200648	0	0.00856159	0	0	0
OTU0780	Bacteria	Bacteroidetes	NA	NA	NA	Peripherals	-0.276686	0	0.0440339	0	0.00101	0.0121095	0.0379365	0.000444602	0.194776	0.000418604	0.00853271	0
OTU0782	Bacteria	Proteobacteria	Betaproteobacteria	Burkholderiales	NA	No part of network	-	-	0.0305301	0.0915343	0.0542874	0.0408344	0.105214	0.079806	0.0244617	0.0288837	0.0287268	0.194397
OTU0785	Bacteria	Bacteroidetes	Bacteroidia	Bacteroidales	NA	No part of network	-	-	0.223398	0.000394544	0	0.0884275	0	0	0	0	0	0
OTU0788	Bacteria	Caldiserica	TTA-B1	NA	NA	No part of network	-	-	0.0416854	0.452148	0.00101	0.0180234	0	0.059132	0.00275194	0	0	0
OTU0793	Bacteria	Proteobacteria	Betaproteobacteria	NA	NA	Peripherals	0	0	0.00528406	0.0232781	0.0330775	0.000281616	0.116181	0	0.000917313	0.015907	0	0.0526046
OTU0796	Bacteria	TM7	TM7-1	NA	NA	No part of network	-	-	0.00381627	0.00157818	0.215635	0.000844849	0.0145226	0.00644672	0.0143712	0.00125581	0.00142212	0.00320434
OTU0798	Bacteria	Firmicutes	Clostridia	Clostridiales	Ruminococcaceae	No part of network	-	-	0	0	0	0.000281616	0	0	0	0.000837209	0	0.234718
OTU0800	Bacteria	OD1	NA	NA	NA	Peripherals	-0.42217	0	0.0208427	0.256848	0.0643874	0.0143624	0	0.0497954	0.0862275	0.108837	0.0588757	0.000801085
OTU0801	Bacteria	Spirochaetes	Spirochaetes	Spirochaetales	Spirochaetaceae	Peripherals	-1.06799	0.5	0.0117424	0.00789088	0.016665	0.0796974	0.108475	0	0.0489234	0.0125581	0.0253137	0.000267028
OTU0803	Bacteria	Bacteroidetes	Bacteroidia	Bacteroidales	NA	No part of network	-	-	0.317337	0	0	0	0	0	0	0	0	0
OTU0806	Bacteria	Caldithrix	KSB1	GW-22	NA	No part of network	-	-	0.317337	0	0	0	0	0	0	0	0	0
OTU0807	Bacteria	Proteobacteria	Betaproteobacteria	NA	NA	No part of network	-	-	0	0	0	0	0	0	0	0.00293023	0	0.312156
OTU0808	Bacteria	Proteobacteria	Alphaproteobacteria	Rhodobacterales	Rhodobacteraceae	Peripherals	0	0	0.0478501	0.0611544	0.029795	0.0214028	0.0717237	0.0166726	0.00917313	0.104233	0.00739502	0.126838
OTU0809	Bacteria	Bacteroidetes	Bacteroidia	Bacteroidales	Prevotellaceae	No part of network	-	-	0	0	0	0	0.112031	0	0.00152886	0	0	0
OTU0810	Bacteria	Verrucomicrobia	Verruco-5	LD1-PB3	NA	No part of network	-	-	0.00205491	0.000789088	0.000504999	0.232052	0.00533482	0.0286768	0.00489234	0.00502325	0.00255981	0
OTU0812	Bacteria	Firmicutes	Clostridia	Clostridiales	NA	No part of network	-	-	0.000293559	0	0	0	0.000296379	0.00511292	0	0	0	0.160484
OTU0813	Bacteria	Firmicutes	Clostridia	Clostridiales	NA	No part of network	-	-	0	0	0.00706999	0	0.000296379	0.101591	0.000611542	0.00167442	0	0.159683
OTU0814	Bacteria	Bacteroidetes	Saprospirae	Saprospirales	Saprospiraceae	Peripherals	-0.63375	0	0.000587118	0.00473453	0	0.0199948	0.111142	0.0011115	0.000611542	0.0230232	0.0588757	0.000267028
OTU0817	Bacteria	Planctomycetes	Planctomycetia	Pirellulales	Pirellulaceae	No part of network	-	-	0.302953	0.000789088	0	0.00788526	0	0	0	0	0	0
OTU0819	Bacteria	TM7	TM7-3	NA	NA	No part of network	-	-	0	0.0394544	0.0744874	0.00112647	0	0.000222301	0	0.0686511	0	0.131645
OTU0820	Bacteria	Acidobacteria	BPC102	MVS-40	NA	Peripherals	-0.488223	0	0	0.000394544	0.0765074	0	0	0.0140049	0.108549	0.123488	0.000284424	0.000534057
OTU0821	Bacteria	Fibrobacteres	NA	NA	NA	No part of network	-	-	0.000293559	0	0.000504999	0.000281616	0.214282	0	0.000305771	0	0	0
OTU0824	Bacteria	Armatimonadetes	SJA-176	RB046	NA	No part of network	-	-	0	0.00197272	0	0	0	0.00755823	0	0	0.295801	0
OTU0826	Bacteria	Firmicutes	Clostridia	SHA-98	NA	Peripherals	2.04419	0.513889	0.0907097	0.00118363	0.0315625	0.114055	0.0097805	0	0	0.00544186	0.0563159	0
OTU0834	Bacteria	Firmicutes	Clostridia	Clostridiales	NA	No part of network	-	-	0	0	0	0	0.0145226	0	0.313721	0	0	0
OTU0836	Bacteria	Proteobacteria	Gammaproteobacteria	Alteromonadales	125ds10	No part of network	-	-	0.00352271	0.0674671	0.00202	0.00253455	0.0406039	0.0137826	0.0302713	0.167442	0.0773633	0.0745009
OTU0837	Bacteria	Chloroflexi	Anaerolineae	Anaerolineales	Anaerolinaceae	No part of network	-	-	0.022604	0.184252	0.0002525	0.104761	0	0	0	0	0.0247449	0
OTU0840	Bacteria	Bacteroidetes	Bacteroidia	Bacteroidales	Prevotellaceae	No part of network	-	-	0.00234847	0	0	0.000281616	0.157674	0	0.00244617	0	0	0
OTU0844	Bacteria	TM7	TM7-3	I025	Rs-045	Peripherals	0	0	0.0014678	0.00276181	0.000757499	0.00140808	0.00474206	0.0011115	0.000611542	0.00293023	0.000568848	0.273971
OTU0846	Bacteria	TM7	TM7-1	NA	NA	Peripherals	0	0	0.000587118	0.0161763	0.0598424	0.00394263	0.000592758	0.000222301	0.00489234	0.00167442	0	0.179443
OTU0848	Bacteria	Chloroflexi	NA	NA	NA	Peripherals	-0.83323	0	0.0989294	0.0670725	0.000504999	0.0501277	0.000592758	0.000889203	0.0345521	0.106326	0	0
OTU0849	Bacteria	Bacteroidetes	Bacteroidia	NA	NA	No part of network	-	-	0.29532	0	0	0	0	0	0	0	0	0
OTU0850	Bacteria	Firmicutes	Clostridia	Clostridiales	NA	No part of network	-	-	0.127111	0.00157818	0	0.165027	0	0	0	0.000418604	0.000284424	0
OTU0851	Bacteria	Proteobacteria	Alphaproteobacteria	Sphingomonadales	NA	No part of network	-	-	0	0.00236727	0.0002525	0	0.0515699	0	0	0.000418604	0.137661	0
OTU0852	Bacteria	Firmicutes	Clostridia	Clostridiales	Syntrophomonadaceae	No part of network	-	-	0.000293559	0.0694398	0.0855974	0.117997	0.000296379	0.000222301	0.00856159	0.000837209	0.00796387	0
OTU0853	Bacteria	Proteobacteria	Betaproteobacteria	Rhodocyclales	Rhodocyclaceae	Peripherals	-0.760886	0.5	0.000587118	0.00631271	0.00303	0.0546336	0.115884	0.020674	0.0525926	0.0092093	0.0071106	0.000801085
OTU0854	Bacteria	Spirochaetes	Spirochaetes	Spirochaetales	Spirochaetaceae	No part of network	-	-	0	0.00867997	0	0	0	0.180064	0.000305771	0.000418604	0	0.0355148
OTU0858	Bacteria	TM7	TM7-1	NA	NA	No part of network	-	-	0.000293559	0	0	0	0.000592758	0	0	0.000418604	0	0.263557
OTU0859	Bacteria	Chlorobi	OPB56	NA	NA	No part of network	-	-	0.305889	0	0	0	0	0	0	0	0	0
OTU0860	Bacteria	Firmicutes	Clostridia	Clostridiales	Mogibacteriaceae	No part of network	-	-	0.232499	0.0228836	0.0002525	0.0264719	0	0	0	0	0.00199097	0
OTU0862	Bacteria	OD1	NA	NA	NA	No part of network	-	-	0.152357	0	0.0249975	0	0.0409003	0	0.0131482	0	0	0.000267028
OTU0865	Bacteria	TA06	NA	NA	NA	Peripherals	0	0	0.0014678	0.00394544	0.0159075	0.0247822	0.0417894	0.0947001	0.12078	0.0226046	0.0563159	0.000267028
OTU0866	Bacteria	Actinobacteria	NA	NA	NA	No part of network	-	-	0	0	0	0	0	0.224968	0.000917313	0	0	0
OTU0868	Bacteria	Proteobacteria	Gammaproteobacteria	Xanthomonadales	Xanthomonadaceae	No part of network	-	-	0	0	0.0002525	0	0.045346	0	0	0.000837209	0	0.158615
OTU0877	Bacteria	Firmicutes	Clostridia	Clostridiales	Clostridiaceae	No part of network	-	-	0.0108617	0.00118363	0.000504999	0.354555	0.00800223	0	0.000305771	0.0238605	0.000568848	0
OTU0882	Bacteria	Planctomycetes	Planctomycetia	Pirellulales	Pirellulaceae	Peripherals	-0.829561	0	0.0231912	0.0895615	0.0876174	0.0275984	0.0675744	0.00355681	0.0327175	0.124326	0.0108081	0.000801085
OTU0883	Bacteria	Firmicutes	Clostridia	Clostridiales	Clostridiaceae	Connectors	0.414781	0.716049	0.000587118	0	0.145945	0	0.0266741	0.000222301	0.0217097	0.0113023	0	0.000267028
OTU0885	Bacteria	Bacteroidetes	Bacteroidia	Bacteroidales	SB-1	No part of network	-	-	0.271542	0	0	0	0	0	0	0	0	0
OTU0893	Bacteria	Firmicutes	Clostridia	Clostridiales	NA	Peripherals	-0.829561	0	0.0774996	0.00118363	0.0325725	0.105888	0	0	0.00152886	0.0535814	0.000284424	0.00240326
OTU0897	Bacteria	Bacteroidetes	Saprospirae	Saprospirales	Chitinophagaceae	Peripherals	-0.968246	0	0.139734	0.00789088	0.0255025	0.0171786	0.131889	0.00689132	0.00886736	0.0146512	0.0230383	0.0168228
OTU0899	Bacteria	Planctomycetes	Planctomycetia	Pirellulales	Pirellulaceae	No part of network	-	-	0.0986358	0.0177545	0	0.139682	0.000296379	0	0	0.00251163	0.0213318	0
OTU0900	Bacteria	Planctomycetes	Phycisphaerae	MSBL9	NA	No part of network	-	-	0.000293559	0	0.0209575	0	0.0512735	0	0.00489234	0.223116	0	0.00160217
OTU0905	Bacteria	Chloroflexi	Anaerolineae	NA	NA	No part of network	-	-	0.00176135	0.00670725	0.000757499	0.152918	0	0	0.0116193	0.0556744	0.052334	0
OTU0906	Bacteria	TM7	TM7-1	NA	NA	No part of network	-	-	0.122121	0	0	0.159958	0.0376401	0	0.0125366	0	0.00426636	0
OTU0908	Bacteria	TM7	NA	NA	NA	No part of network	-	-	0.000293559	0.000394544	0.00101	0.0107014	0.120033	0.00311221	0.0183463	0.0142326	0.000284424	0.00133514
OTU0910	Bacteria	Proteobacteria	Betaproteobacteria	Rhodocyclales	NA	Peripherals	-0.968246	0	0.0334657	0.0524744	0.0224725	0.0183051	0.010966	0.0113373	0.00275194	0.133953	0.0511963	0.00347137
OTU0915	Bacteria	Proteobacteria	Betaproteobacteria	Burkholderiales	NA	Peripherals	-0.760886	0	0.024659	0.0169654	0.02424	0.00873011	0.0483098	0.0180064	0.00764428	0.00586046	0.00568848	0.341796
OTU0916	Bacteria	Chloroflexi	Anaerolineae	Anaerolineales	Anaerolinaceae	No part of network	-	-	0.00968745	0.00157818	0.150995	0.00647718	0.0385292	0.00333451	0.0113135	0.0288837	0.175205	0.00240326
OTU0920	Bacteria	Proteobacteria	Gammaproteobacteria	Xanthomonadales	Sinobacteraceae	Peripherals	-0.0111097	0	0.10392	0.00631271	0.027775	0.00563233	0.0254886	0.0013338	0.00244617	0.00837209	0.0327087	0.000534057
OTU0921	Bacteria	Firmicutes	Clostridia	Clostridiales	Clostridiaceae	Peripherals	0	0	0.167916	0	0.00883749	0.00647718	0.0163008	0	0.00244617	0.000418604	0	0.00106811
OTU0925	Bacteria	Firmicutes	Clostridia	Clostridiales	Lachnospiraceae	No part of network	-	-	0	0	0	0	0	0.0011115	0.258071	0	0	0
OTU0943	Bacteria	Proteobacteria	Betaproteobacteria	Rhodocyclales	Rhodocyclaceae	Peripherals	-0.760886	0	0	0.00236727	0.00530249	0.00394263	0.0160045	0.00511292	0.014677	0.0125581	0.0011377	0.259285
OTU0945	Bacteria	Chloroflexi	Anaerolineae	Anaerolineales	Anaerolinaceae	No part of network	-	-	0.0816094	0.147165	0	0.0667431	0	0	0	0	0.000284424	0
OTU0953	Bacteria	Firmicutes	Clostridia	Clostridiales	NA	No part of network	-	-	0	0	0	0	0	0.0011115	0.248898	0	0	0
OTU0955	Bacteria	Chloroflexi	Anaerolineae	Caldilineales	Caldilineaceae	No part of network	-	-	0.00117424	0.000789088	0.0270175	0	0.0284524	0	0	0	0.121733	0.000267028
OTU0956	Bacteria	Firmicutes	Clostridia	Clostridiales	NA	Peripherals	2.45525	0.18	0	0.00512908	0	0.000281616	0.000889137	0.00266761	0	0.00209302	0.000284424	0.210418
OTU0957	Bacteria	OP8	OP8_1	SHA-124	NA	No part of network	-	-	0.240718	0	0.0002525	0	0	0	0	0	0	0
OTU0959	Bacteria	Chloroflexi	NA	NA	NA	Peripherals	0	0	0.00616474	0.0883779	0.02424	0.0188683	0.00918774	0.0769161	0.0443368	0.139814	0.0253137	0.0114822
OTU0962	Bacteria	Chloroflexi	Anaerolineae	NA	NA	No part of network	-	-	0	0	0.213615	0	0	0	0	0	0	0.000267028
OTU0963	Bacteria	Chloroflexi	Anaerolineae	NA	NA	No part of network	-	-	0.237783	0	0	0	0	0	0	0	0	0
OTU0964	Bacteria	Acidobacteria	Chloracidobacteria	DS-100	NA	Connectors	0	0.625	0.00117424	0.00118363	0.00101	0.00450586	0	0.153165	0.000611542	0	0.0366907	0
OTU0973	Bacteria	Firmicutes	Clostridia	Clostridiales	NA	No part of network	-	-	0.000587118	0.0299854	0.00303	0.18812	0.00148189	0.0011115	0.00244617	0.00293023	0.0011377	0.00267028
OTU0975	Bacteria	Firmicutes	Clostridia	Clostridiales	Peptococcaceae	No part of network	-	-	0.000587118	0.0189381	0.000757499	0.22473	0	0.000222301	0.000611542	0	0	0
OTU0979	Bacteria	NA	NA	NA	NA	No part of network	-	-	0	0.00118363	0	0.285841	0	0	0	0	0	0
OTU0982	Bacteria	NKB19	NA	NA	NA	No part of network	-	-	0	0.318003	0	0	0	0	0	0	0	0
OTU0994	Bacteria	Bacteroidetes	Bacteroidia	NA	NA	Peripherals	-0.488223	0	0	0.00552362	0.0239875	0.000563233	0	0.0108927	0.0247675	0.223535	0	0.00106811
OTU0995	Bacteria	Firmicutes	Clostridia	SHA-98	D2	No part of network	-	-	0	0	0	0	0.000296379	0.0195625	0	0	0	0.171165
OTU0997	Bacteria	Proteobacteria	Deltaproteobacteria	Syntrophobacterales	Syntrophaceae	Peripherals	-0.414781	0	0.000587118	0.0035509	0	0.188965	0	0.000222301	0.00336348	0.000837209	0.0125146	0
OTU0999	Bacteria	Proteobacteria	Deltaproteobacteria	Myxococcales	NA	No part of network	-	-	0.000587118	0.00157818	0	0.210649	0	0	0	0	0	0
OTU1000	Bacteria	Armatimonadetes	Chthonomonadetes	SJA-22	NA	No part of network	-	-	0.0231912	0.278548	0	0.0912437	0	0	0.00183463	0.00669767	0.0372595	0
OTU1004	Bacteria	TM6	SJA-4	NA	NA	No part of network	-	-	0	0	0.0002525	0	0.000296379	0.0271207	0	0.00125581	0.000284424	0.219497
OTU1007	Bacteria	Firmicutes	Bacilli	Lactobacillales	Streptococcaceae	No part of network	-	-	0	0	0	0.0101382	0.00592758	0.14205	0.0266021	0	0	0.0018692
OTU1009	Bacteria	WS1	NA	NA	NA	Peripherals	-0.0111097	0	0.0534277	0.109683	0.00303	0.00675879	0.041493	0	0.0110078	0	0.00767944	0
OTU1014	Bacteria	NA	NA	NA	NA	No part of network	-	-	0	0.0970579	0.00732249	0.0422425	0.00148189	0.0308998	0.0137597	0.115535	0.083905	0.000801085
OTU1015	Bacteria	NA	NA	NA	NA	Peripherals	-0.42217	0	0	0.0840379	0.0002525	0.000844849	0	0.000666902	0.0382214	0.155721	0.0011377	0.00133514
OTU1017	Bacteria	NC10	12-24	JH-WHS47	NA	Peripherals	-0.760886	0.5	0.00322915	0.0173599	0.0037875	0.00253455	0.00770585	0	0.0281309	0.202186	0	0.00106811
OTU1020	Bacteria	Armatimonadetes	Chthonomonadetes	SJA-22	NA	No part of network	-	-	0.21694	0	0	0	0	0	0	0	0	0
OTU1021	Bacteria	Acidobacteria	BPC102	B110	NA	Connectors	1.63313	0.650888	0.000587118	0.00276181	0.000757499	0	0	0.104037	0.000917313	0.000837209	0	0.0667571
OTU1027	Bacteria	Bacteroidetes	Bacteroidia	Bacteroidales	SB-1	No part of network	-	-	0.00616474	0.0177545	0	0.107296	0	0	0	0	0.0759412	0
OTU1029	Bacteria	Chloroflexi	Anaerolineae	NA	NA	No part of network	-	-	0.214885	0	0	0	0	0	0	0	0	0
OTU1030	Bacteria	Bacteroidetes	Bacteroidia	Bacteroidales	NA	Peripherals	1.20557	0.277778	0.164687	0.0232781	0.00101	0.0326675	0	0	0.00580965	0.00418604	0.0440857	0
OTU1032	Bacteria	OD1	NA	NA	NA	No part of network	-	-	0.0695735	0.00157818	0	0.145314	0	0	0	0	0.0170654	0
OTU1041	Bacteria	Planctomycetes	Planctomycetia	Planctomycetales	Planctomycetaceae	No part of network	-	-	0.0431532	0.01302	0.17069	0.0126727	0.0248958	0	0.00275194	0.00376744	0.00284424	0.0037384
OTU1042	Bacteria	Verrucomicrobia	Opitutae	Opitutales	Opitutaceae	Peripherals	-0.488223	0	0.0182007	0.00157818	0.000504999	0.0582946	0.00237103	0	0.12292	0.000837209	0.00967041	0
OTU1045	Bacteria	Chloroflexi	Anaerolineae	NA	NA	No part of network	-	-	0.00293559	0.0343253	0.0421675	0.0284433	0.000296379	0.0106704	0.0238501	0.109674	0.0145056	0.000267028
OTU1050	Bacteria	Chloroflexi	Anaerolineae	Anaerolineales	Anaerolinaceae	No part of network	-	-	0.445329	0	0	0.00957496	0	0	0	0	0	0
OTU1052	Bacteria	TM7	TM7-3	NA	NA	Peripherals	0.181071	0	0.000587118	0	0	0.000844849	0.00355655	0.00222301	0.000917313	0.00334884	0.00255981	0.269432
OTU1065	Bacteria	Bacteroidetes	Bacteroidia	Bacteroidales	NA	No part of network	-	-	0.363426	0	0	0.000281616	0	0	0	0	0	0
OTU1066	Bacteria	Bacteroidetes	Bacteroidia	Bacteroidales	NA	Peripherals	0	0	0.00557762	0.0110472	0.001515	0.031541	0.000889137	0	0.0116193	0.0259535	0.112632	0.000267028
OTU1067	Bacteria	Bacteroidetes	Saprospirae	Saprospirales	Chitinophagaceae	No part of network	-	-	0.141789	0.00197272	0.00807999	0.0185867	0.0118552	0.00311221	0.000611542	0.00627907	0.00255981	0.000267028
OTU1068	Bacteria	NKB19	NA	NA	NA	No part of network	-	-	0	0.0035509	0	0	0	0.175173	0.000611542	0	0	0.00667571
OTU1073	Bacteria	Proteobacteria	Gammaproteobacteria	NA	NA	No part of network	-	-	0.00352271	0.25527	0.000757499	0.00112647	0	0	0	0	0.000284424	0
OTU1081	Bacteria	Proteobacteria	Deltaproteobacteria	NA	NA	No part of network	-	-	0.0196685	0.00157818	0.0017675	0.000844849	0	0.0168949	0.125672	0.0468837	0	0
OTU1082	Bacteria	Caldiserica	Caldisericia	Caldisericales	Caldisericaceae	No part of network	-	-	0.0111552	0.170838	0	0.0222477	0	0	0	0	0.0275891	0
OTU1085	Bacteria	TM7	TM7-1	NA	NA	Peripherals	-0.760886	0	0.00352271	0.0134145	0.0128775	0.136866	0.00118552	0.0222301	0	0.0657209	0.0127991	0.000267028
OTU1087	Bacteria	WS3	PRR-12	NA	NA	No part of network	-	-	0.186997	0.000394544	0	0.00675879	0	0	0	0	0	0
OTU1099	Bacteria	Bacteroidetes	Bacteroidia	Bacteroidales	NA	No part of network	-	-	0.300311	0	0	0	0	0	0	0	0	0.000267028
OTU1100	Bacteria	Bacteroidetes	Bacteroidia	Bacteroidales	Porphyromonadaceae	No part of network	-	-	0	0	0.0012625	0	0.0213393	0.000222301	0.117722	0	0.0480676	0
OTU1101	Bacteria	Proteobacteria	Alphaproteobacteria	Rhodobacterales	Rhodobacteraceae	Peripherals	-0.280828	0	0.00322915	0.0173599	0.0411575	0.00647718	0.0151153	0.00555752	0.00122308	0.00125581	0.00995483	0.116424
OTU1102	Bacteria	TM7	TM7-3	NA	NA	Peripherals	0	0	0.000293559	0.000789088	0.00530249	0.00309778	0.00207465	0.00177841	0	0.268325	0.000284424	0.0074768
OTU1103	Bacteria	Bacteroidetes	Bacteroidia	NA	NA	Peripherals	1.25107	0.5625	0.0375756	0.00631271	0	0.136584	0	0.00288991	0.00244617	0.00376744	0.00511963	0
OTU1105	Bacteria	Caldiserica	TTA-B1	NA	NA	No part of network	-	-	0	0	0.0002525	0	0	0.144051	0.0021404	0	0	0
OTU1117	Bacteria	Caldiserica	WCHB1-03	NA	NA	No part of network	-	-	0.192281	0	0.0002525	0	0	0	0	0	0	0
OTU1124	Bacteria	Chlorobi	SJA-28	NA	NA	No part of network	-	-	0.275652	0	0	0	0.000592758	0.000222301	0	0	0	0.000267028
OTU1135	Bacteria	Chloroflexi	Anaerolineae	NA	NA	No part of network	-	-	0	0.00157818	0	0	0.000296379	0.0353458	0.000611542	0.00586046	0	0.261955
OTU1138	Bacteria	Actinobacteria	Actinobacteria	Actinomycetales	Nocardioidaceae	No part of network	-	-	0	0.000394544	0.0002525	0	0.000296379	0	0.000611542	0	0	0.169563
OTU1147	Bacteria	Acidobacteria	Acidobacteria-6	iii1-15	NA	No part of network	-	-	0.135037	0.000394544	0.0148975	0.0326675	0	0.00200071	0.0094789	0.0305581	0.00341309	0.000534057
OTU1151	Bacteria	Proteobacteria	Deltaproteobacteria	NA	NA	Peripherals	-0.760886	0.5	0.0129166	0.16413	0.00101	0.0233742	0	0	0.000611542	0.0288837	0.00199097	0
OTU1154	Bacteria	WWE1	Cloacamonae	Cloacamonales	Cloacamonaceae	No part of network	-	-	0.0129166	0.000394544	0	0.154326	0	0	0	0	0	0
OTU	Kingdom	Phylum	Class	Order	Family	Topological role due to network analysis	z-value (within-module connectivity)	Pi-value (among-module connectivity)	STP01	STP02	STP03	STP04	STP05	STP06	STP07	STP08	STP09	STP10
OTU0038	Archaea	Euryarchaeota	Methanomicrobia	Methanosarcinales	Methanosarcinaceae	Peripherals	-0.276686	0.444444	0.0455814	0.021032	0.0547393	0	0.751215	0.00655351	0.0220022	0.0660308	0	5.45815
OTU0065	Archaea	Euryarchaeota	Methanobacteria	Methanobacteriales	Methanobacteriaceae	Peripherals	-0.829561	0.5	7.56652	1.50028	30.5387	4.00638	30.5221	0.0393211	7.06271	7.47616	0.00681153	0.344396
OTU0090	Archaea	Euryarchaeota	Methanobacteria	Methanobacteriales	WSA2	No part of network	-	-	1.28768	0.0280426	32.5555	0.369767	20.3207	17.7731	17.6678	14.7616	0.108984	0.88708
OTU0127	Archaea	Euryarchaeota	Methanomicrobia	Methanosarcinales	Methanosaetaceae	Peripherals	-0.786318	0	0.0284884	9.40129	11.9735	0.047493	6.50211	18.2974	18.6689	6.11152	0	0.678355
OTU0141	Archaea	Euryarchaeota	Methanomicrobia	Methanosarcinales	Methanosaetaceae	Peripherals	2.31724	0.44898	45.1769	0.119181	0.0115241	15.8118	0	0.00655351	0.0110011	0.447542	0.0749268	0.0104362
OTU0153	Archaea	Euryarchaeota	Methanomicrobia	Methanomicrobiales	Methanomicrobiaceae	No part of network	-	-	0.0569768	0.0140213	0.0403342	0.0237465	0.0126255	0.0393211	0.49505	0.0807043	0.292896	2.20205
OTU0164	Archaea	Euryarchaeota	Methanomicrobia	Methanosarcinales	Methanosaetaceae	No part of network	-	-	0.433024	8.0272	3.78565	14.1122	3.1753	0.340782	0.29703	20.1174	3.73272	0.699228
OTU0166	Archaea	Euryarchaeota	Methanobacteria	Methanobacteriales	WSA2	No part of network	-	-	22.0215	19.3073	0.00288101	13.851	0.00631273	0.0524281	9.66997	5.43654	29.1329	0.0626174
OTU0188	Archaea	Euryarchaeota	Methanobacteria	Methanobacteriales	Methanobacteriaceae	No part of network	-	-	2.55826	2.58693	1.0919	0.865052	1.29411	2.91631	7.38174	2.54585	0.592603	1.13755
OTU0200	Archaea	Euryarchaeota	Methanomicrobia	Methanomicrobiales	NA	Peripherals	-0.75	0	8.15908	0.119181	0.337079	6.58118	0	0	0.49505	23.2135	7.69702	0.177416
OTU0216	Archaea	Euryarchaeota	Methanomicrobia	Methanomicrobiales	NA	No part of network	-	-	0.0398838	0	0.00864304	0	23.3255	0	0	0	0	0
OTU0218	Archaea	Euryarchaeota	Methanomicrobia	Methanomicrobiales	Methanomicrobiaceae	Peripherals	1.14905	0.375	0	0.32249	0.0662633	0.0712396	0.0694401	8.15257	9.14191	2.64123	6.21892	45.9612
OTU0234	Archaea	Euryarchaeota	Methanomicrobia	Methanomicrobiales	Methanoregulaceae	No part of network	-	-	0	13.166	0	0.0339236	0	29.6677	2.0022	0	0.245215	0
OTU0245	Archaea	Euryarchaeota	Methanomicrobia	Methanosarcinales	NA	Peripherals	0	0	2.23349	2.20836	0.489772	7.57175	0.0252509	13.3692	7.81078	1.75348	4.85662	0.0208725
OTU0267	Archaea	Euryarchaeota	Methanomicrobia	Methanomicrobiales	Methanospirillaceae	Peripherals	1.25107	0.277778	0	0	1.69692	0.00678472	4.39997	3.53234	6.24862	1.36464	0.0136231	0.313087
OTU0274	Archaea	Euryarchaeota	Methanomicrobia	Methanosarcinales	Methanosaetaceae	No part of network	-	-	0.017093	0.00701066	0.0288101	0	0	0	0.165017	0.183419	28.2678	0.0626174
OTU0341	Archaea	Euryarchaeota	Methanomicrobia	Methanosarcinales	Methanosarcinaceae	No part of network	-	-	0	0.021032	0	0	0.0441891	0	0	0.0586941	0	32.5089
OTU0354	Archaea	Euryarchaeota	Methanobacteria	Methanobacteriales	Methanobacteriaceae	No part of network	-	-	0.125349	0.392597	0.00864304	10.7063	0	0.026214	0.0440044	0.0586941	0.544922	0.0104362
OTU0368	Archaea	Euryarchaeota	Methanomicrobia	Methanosarcinales	Methanosaetaceae	No part of network	-	-	1.36744	0.224341	0	7.58193	0	0	0	5.36317	0.136231	0.0521812
OTU0406	Archaea	Euryarchaeota	Methanomicrobia	Methanomicrobiales	Methanospirillaceae	Peripherals	0.730153	0.32	0.00569768	0	5.63526	0.00678472	3.8192	1.8612	4.70847	1.04182	0.340576	0.219161
OTU0434	Archaea	Euryarchaeota	Methanobacteria	Methanobacteriales	Methanobacteriaceae	No part of network	-	-	0	13.3553	0.00576203	2.18807	0	0.00655351	0	0.0220103	0	0.772281
OTU0473	Archaea	Euryarchaeota	Methanobacteria	Methanobacteriales	Methanobacteriaceae	No part of network	-	-	0.0398838	16.0404	0	7.28001	0	0.026214	0	0	0	0.0208725
OTU0530	Archaea	Euryarchaeota	Methanobacteria	Methanobacteriales	Methanobacteriaceae	Peripherals	-0.344447	0	0.0113954	0	0.0403342	0.0407083	0.0441891	1.14031	0.330033	0.0220103	0	0.0313087
OTU0531	Archaea	Parvarchaeota	Parvarchaea	WCHD3-30	NA	Peripherals	0	0.444444	0.0341861	0.00701066	0.388937	1.54013	1.01635	0	0.220022	0	7.28152	0
OTU0571	Archaea	Euryarchaeota	Methanobacteria	Methanobacteriales	Methanobacteriaceae	No part of network	-	-	1.04837	2.04711	0.919044	0.312097	1.01635	0.268694	0.583058	1.12252	2.94258	0.0730536
OTU0573	Archaea	Crenarchaeota	MCG	pGrfC26	NA	Peripherals	-0.968246	0	0.136744	1.03057	0.178623	0.403691	0.0883783	0.013107	0.660066	0.447542	0.572168	0
OTU0648	Archaea	Euryarchaeota	Methanobacteria	Methanobacteriales	Methanobacteriaceae	Peripherals	0.172224	0.56	0.00569768	0	0.00864304	0.0305312	0.0252509	0.511174	0.187019	0.00733676	0	0
OTU0658	Archaea	Euryarchaeota	Thermoplasmata	E2	Methanomassiliicoccaceae	No part of network	-	-	1.28198	1.3811	0.844137	0.943076	1.50243	0.557048	1.22112	2.75862	0.497241	0.125235
OTU0664	Archaea	Euryarchaeota	Methanobacteria	Methanobacteriales	Methanobacteriaceae	No part of network	-	-	0.00569768	0.0280426	0.00288101	0	0	0	0	0	0	2.48382
OTU0784	Archaea	Euryarchaeota	Thermoplasmata	E2	Methanomassiliicoccaceae	No part of network	-	-	0	0	0	0	0.0315637	0.117963	0	0.00733676	0	4.95721
OTU0789	Archaea	Euryarchaeota	Methanomicrobia	Methanomicrobiales	NA	Module Hubs	2.62554	0	1.82896	0	3.13454	0.383337	0.00631273	0	0.0550055	0.00733676	0.00681153	0
OTU0794	Archaea	Euryarchaeota	Methanomicrobia	Methanomicrobiales	Methanospirillaceae	Peripherals	0.730153	0	0.0113954	0	5.36733	0.0305312	1.94432	0.104856	3.0363	0.56493	0.449561	0.0313087
OTU0928	Archaea	Euryarchaeota	Methanomicrobia	Methanomicrobiales	NA	Peripherals	2.23891	0	3.31035	0	0.00576203	1.2009	0	0.026214	0.0220022	0.00733676	2.21375	0
OTU0961	Archaea	Euryarchaeota	Thermoplasmata	E2	Methanomassiliicoccaceae	Peripherals	-0.968246	0	0.153837	1.76669	0.100835	0.0915937	0.0568146	1.13376	0.814081	2.17902	0.926367	0.0313087
OTU0977	Archaea	Euryarchaeota	Methanomicrobia	Methanosarcinales	Methanosaetaceae	Peripherals	0.587957	0.56	0	2.49579	0.265053	0.0508854	0	0	0.0220022	0.117388	2.02983	0.0104362
OTU1022	Archaea	Euryarchaeota	Methanomicrobia	Methanomicrobiales	Methanoregulaceae	No part of network	-	-	0	4.25547	0.319793	0.0678472	0	0	0.957096	0	0.22478	0
OTU1039	Archaea	Euryarchaeota	Methanobacteria	Methanobacteriales	Methanobacteriaceae	No part of network	-	-	0	0.11217	0	2.38483	0	0.00655351	0	0	0.0476807	0.647047
OTU1057	Archaea	Euryarchaeota	Methanomicrobia	Methanomicrobiales	Methanospirillaceae	Peripherals	1.22207	0.244898	1.00849	0.0140213	0.0921925	1.40444	0	0.00655351	0	0.0146735	0.544922	0.0104362
