# Supplementary material for: Comparing microbial community compositions of biogas and sewage treatment plants by analyzing 16S rRNA gene data
Source: Data Brief. 2018 Oct 4;21:395–402. doi: 10.1016/j.dib.2018.09.118 (PMC6197571; doi:10.1016/j.dib.2018.09.118)
Supplement: Supplementary file 2 — Supplementary material [file mmc2.zip › Kopie von Tab. 7_final.xlsx]

## Sheet: Community composition BP
Table 7. Overview of the bacterial (A) and archaeal community composition (B) of the sampled BPs. Plants are sorted by cluster affiliation. All OTUs are summarized up to family level.
Kingdom	Phylum	Class	Order	Family	Cluster 1		Cluster 2		Cluster 3									Without Cluster
					BP01	BP03	BP02	BP05	BP06	BP07	BP08	BP09	BP10	BP11	BP12	BP13	BP14	BP04	BP15	BP16
Bacteria	Acidobacteria	Acidobacteria-6	iii1-15	NA	0.107691	0.00226346	0	0.00334351	0	0	0	0	0.000360925	0	0.000276725	0.000352754	0.000544629	0	0	0.000299124
Bacteria	Acidobacteria	BPC102	MVS-40		0.976788	0.881617	0.487255	0.588282	0.00121098	0.00131147	0.000417326	0.000568225	0.00162416	0.00156562	0.00138362	0.000881886	0.000363086	0.0166117	0	0.00209386
Bacteria	Actinobacteria	Actinobacteria	Actinomycetales	Corynebacteriaceae	0.183931	0.676774	0.264391	0.101713	0.000151373	0.0325994	0.0335947	0.00710282	0.0124519	0.00178928	0.00747157	0.00546769	0.00925869	0.00614633	0.0943633	0.00149562
Bacteria	Actinobacteria	Actinobacteria	Actinomycetales	Nocardiopsaceae	0.0907714	0.057341	0.002373	0.165944	0.000454118	0.0335362	0.0459058	0.00170468	0.00198509	0	0.0011069	0.000352754	0.000907714	0.000166117	0.0058977	0
Bacteria	Actinobacteria	Actinobacteria	WCHB1-81	At425_EubF1	0.118441	0.00150897	0.00276849	0.000527923	0.00136235	0.00337235	0.00584256	0.00255701	0.00072185	0.0100647	0.000276725	0.00105826	0.00417549	0	0.00176931	0
Bacteria	Bacteroidetes	Bacteroidia	Bacteroidales	Bacteroidaceae	4.13886	3.71056	4.17509	4.09439	0.0679664	0.0284776	0.00375593	0.00255701	0.0209336	0.405719	0.0143897	0.0109354	0.000907714	3.73415	0.00442328	0.0520475
Bacteria	Bacteroidetes	Bacteroidia	Bacteroidales	Marinilabiaceae	0.997888	1.37996	2.86737	0.50311	0.819532	0.313816	0.381853	0.210243	0.346668	0.940491	0.400144	0.0435651	0.301543	0.61347	0.0079619	0.0155544
Bacteria	Bacteroidetes	Bacteroidia	Bacteroidales	NA	6.25705	5.19426	4.40388	6.40969	3.7106	1.84318	2.13441	3.24712	8.54417	7.67333	5.41827	6.82844	5.455	1.94124	2.50004	3.93108
Bacteria	Bacteroidetes	Bacteroidia	Bacteroidales	Porphyromonadaceae	0.769566	1.49879	1.12757	1.46886	1.55717	6.03501	6.41033	4.2114	4.94016	2.94829	3.97902	5.69204	7.90075	1.64506	0.218805	2.68314
Bacteria	Bacteroidetes	Bacteroidia	NA	NA	0.0525519	0.116568	0.2373	0.0198851	0.000151373	0.000187353	0	0	0	0.0033549	0	0	0.000363086	0.028406	0	0.000299124
Bacteria	Bacteroidetes	NA	NA	NA	0.115256	0.00452692	0.00474599	0.00316754	0.00302745	0.00768147	0	0.00312524	0.000180462	0.00581516	0.00359742	0.00687871	0.00290469	0.000996703	0.00058977	0.00478598
Bacteria	Chloroflexi	Anaerolineae	Anaerolineales	Anaerolinaceae	0.999879	0.974796	0.0921513	0.0622949	0.0346644	0.0335362	0.0298388	0.0446057	0.03122	0.0210241	0.0401251	0.0358046	0.0462934	0.00980091	0.0504254	0.0188448
Bacteria	Chloroflexi	Anaerolineae	Caldilineales	NA	0.225137	0.110532	0.0448892	0.0964339	0	0.000187353	0.000625989	0	0.000180462	0.00067098	0.0011069	0.000176377	0	0.000498351	0.000294885	0.000299124
Bacteria	Chloroflexi	Anaerolineae	CFB-26	NA	0.0113464	0.0169759	0.000395499	0.081828	0.0158941	0.0770021	0.101201	0.0693235	0.0279717	0.010512	0.0290561	0.000705508	0.0286838	0.00166117	0.102325	0
Bacteria	Chloroflexi	Anaerolineae	DRC31	NA	0.25838	0.262938	0.0551721	0.00263961	0	0	0.000208663	0.000284113	0.000360925	0.00134196	0	0	0	0	0	0
Bacteria	Chloroflexi	Anaerolineae	NA	NA	0.178756	0.383656	0.288912	0.178966	0.00953648	0.0176112	0.020449	0.0102281	0.00108277	0.00693346	0.00415087	0.00246928	0.0239637	0.00498351	0.00294885	0.00179474
Bacteria	Chloroflexi	Anaerolineae	SBR1031	SHA-31	0.498446	0.405159	0.118254	0.176502	0.0217977	0.0655735	0.0692761	0.490947	0.0043311	0.128157	0.233832	0.00246928	0.121815	0.148841	0.0185778	0.000299124
Bacteria	Chloroflexi	Anaerolineae	SHA-20	NA	0.108687	0.00452692	0.002373	0.00123182	0.000605491	0.000374706	0.000208663	0.000568225	0.000180462	0.00044732	0.000553449	0.00105826	0.000363086	0	0.000294885	0
Bacteria	Chloroflexi	NA	NA	NA	0.106895	0.230873	0.0193795	0.0186533	0	0.000187353	0	0	0	0.00022366	0	0	0	0	0	0.000897371
Bacteria	Fibrobacteres	Fibrobacteria	Fibrobacterales	Fibrobacteraceae	0.0009953	0	0.00138425	0.0061591	0.401592	0.000374706	0	0.000568225	0.000180462	0.00022366	0.000553449	0.000705508	0.000181543	0.000498351	0	0
Bacteria	Fibrobacteres	TG3	TG3-1	NA	0.111275	0.133167	0.201309	0.0239325	0.000756864	0.00131147	0.000834651	0.0750058	0	0.00246026	0.0033207	0.000881886	0.0230559	0.0137877	0.0020642	0
Bacteria	Fibrobacteres	TG3	TG3-1	TSCOR003-O20	0.289433	0.420626	0.870098	0.117903	0.000151373	0.00149882	0.00146064	0.000568225	0.000902312	0.0102884	0.000276725	0.000176377	0	0.198676	0.00147443	0.000598247
Bacteria	Firmicutes	Bacilli	Haloplasmatales	Haloplasmataceae	0	0	0	0.000527923	0	0.000374706	0.000417326	0	0	0	0	0	0.000181543	0	0.207009	0
Bacteria	Firmicutes	Bacilli	Lactobacillales	Aerococcaceae	0.0654908	0.0995922	0.137831	0.00211169	0	0.000749412	0.000417326	0.00710282	0.00775988	0.00268392	0.00166035	0.0022929	0.00272314	0.00897032	0.00560282	0
Bacteria	Firmicutes	Bacilli	Lactobacillales	NA	0.212397	0.660176	0.247583	0.308659	0.655444	0.205901	0.212627	0.0261384	1.24086	0.0881221	0.167142	0.283614	0.0130711	0.802512	0.0144494	0.400526
Bacteria	Firmicutes	Bacilli	Turicibacterales	NA	0.378612	0.0897839	0.230576	0.0468091	0.000151373	0.0106791	0.0108505	0.000284113	0.0203923	0.00134196	0.000276725	0.0119936	0.0174281	0.000830585	0.0150391	0.000598247
Bacteria	Firmicutes	Clostridia	BSA2B-08	NA	0.0742494	0.0867659	0.437422	0.0466332	0.108534	0.145386	0.154202	0.253429	0.160251	0.295008	0.306611	0.151508	0.165204	0.292366	0.288398	0.293141
Bacteria	Firmicutes	Clostridia	Clostridiales	Acidaminobacteraceae	0.0352336	0.124867	0.018984	0.00439936	0	0.00243559	0.00271262	0.00340935	0.000902312	0.00044732	0.00138362	0.000352754	0.000544629	0.00116282	0.0112056	0.000299124
Bacteria	Firmicutes	Clostridia	Clostridiales	Caldicoprobacteraceae	2.39151	3.37369	4.03409	3.97878	7.59013	2.05376	2.03926	3.16416	4.08007	4.10215	2.66846	3.02663	2.8121	4.33433	1.12528	0.802848
Bacteria	Firmicutes	Clostridia	Clostridiales	Christensenellaceae	0.0623058	0.224837	0.0537879	0.0283319	0.00136235	0.00243559	0.000625989	0.000284113	0	0.0011183	0.000276725	0.000176377	0.000544629	0.0122927	0.00117954	0.000299124
Bacteria	Firmicutes	Clostridia	Clostridiales	Clostridiaceae	9.19379	5.35195	9.13485	7.56848	4.99621	3.80495	3.64951	3.6284	8.93812	6.38348	5.66538	4.95267	3.9983	9.42283	2.26147	13.0932
Bacteria	Firmicutes	Clostridia	Clostridiales	Eubacteriaceae	0.0101521	0.00414968	0.0826593	0.210465	0.000454118	0.00187353	0.00354727	0.000284113	0.000541387	0.0436137	0.000553449	0.00246928	0.000907714	0.0162795	0	0.000299124
Bacteria	Firmicutes	Clostridia	Clostridiales	Lachnospiraceae	1.15395	0.965365	1.84678	0.913482	1.99025	0.894048	0.885982	1.31175	0.600398	1.2525	1.46	0.476042	0.518668	2.53395	0.683249	0.307499
Bacteria	Firmicutes	Clostridia	Clostridiales	Mogibacteriaceae	0.177562	0.222196	0.479345	0.0658144	0.00105961	0.00262294	0.00187797	0.0900637	0.00956451	0.0272865	0.0437225	0.0134047	0.00998486	0.0157811	0.017988	0.00149562
Bacteria	Firmicutes	Clostridia	Clostridiales	NA	6.1201	5.66695	5.27655	4.25171	5.1771	5.02668	4.81448	2.5769	3.40172	3.48328	3.52132	3.20318	2.22299	4.9875	1.7121	0.55966
Bacteria	Firmicutes	Clostridia	Clostridiales	Peptococcaceae	0.626641	1.04308	0.890466	0.752642	0.497411	0.244121	0.220139	0.327014	0.143287	0.293889	0.247392	0.13581	0.199334	0.34652	0.0221164	0.0203404
Bacteria	Firmicutes	Clostridia	Clostridiales	Peptostreptococcaceae	0.414443	0.111664	0.274674	0.0348429	0	0.00786882	0.0114765	0	0.0142565	0.00134196	0.000276725	0.0273385	0.0165204	0.000332234	0.0247704	0
Bacteria	Firmicutes	Clostridia	Clostridiales	Ruminococcaceae	2.78107	5.35685	3.93601	4.08401	1.45832	1.48327	1.43038	1.50665	2.83506	2.13618	1.83413	1.08437	1.52151	2.70306	0.788818	0.246179
Bacteria	Firmicutes	Clostridia	Clostridiales	Syntrophomonadaceae	1.87515	2.03674	1.82958	1.30731	0.93397	0.743604	0.725312	0.417362	0.217999	0.569439	0.604643	0.285025	0.602541	0.968629	0.68089	0.00777721
Bacteria	Firmicutes	Clostridia	Clostridiales	Tissierellaceae	4.88593	7.63276	5.4215	7.9704	9.29656	2.95943	2.86974	2.48116	2.80872	3.15227	2.51321	3.31307	2.83461	5.62871	0.621028	0.357453
Bacteria	Firmicutes	Clostridia	Clostridiales	Veillonellaceae	0.0175173	0.173155	0.015029	0.0288598	0.117465	0.00674471	0.00688587	0.00426169	0	0.0351146	0.0406785	0.00564407	0.0025416	0.0390375	0.00235908	0.000299124
Bacteria	Firmicutes	Clostridia	Halanaerobiales	Halanaerobiaceae	0.059519	0.0165987	0.019775	0.041178	3.893	2.12046	2.03342	1.95981	5.15527	5.46804	5.68365	8.9425	1.43673	0.224092	2.37736	7.79815
Bacteria	Firmicutes	Clostridia	MBA08	NA	14.8465	14.465	17.1625	29.2795	32.9414	36.0184	36.3109	40.0815	29.2508	35.2238	31.7835	31.4579	37.9158	31.6714	39.4241	2.40615
Bacteria	Firmicutes	Clostridia	NA	NA	3.47579	3.75885	5.34873	2.08934	0.670884	1.03288	0.971534	0.877624	1.56984	0.904705	1.79428	0.570756	0.586384	1.74788	0.896451	1.81418
Bacteria	Firmicutes	Clostridia	Natranaerobiales	Anaerobrancaceae	0.497252	1.3826	1.19045	0.540593	0.0643334	0.269414	0.271679	0.149727	0.134625	0.0834252	0.106816	0.182021	0.264871	0.152994	0.204061	0.0137597
Bacteria	Firmicutes	Clostridia	Natranaerobiales	ML1228J-1	4.52503	0.274256	4.07918	2.57345	1.14377	4.53881	4.60164	2.22261	1.31539	1.33033	0.263995	2.11353	4.7114	0.272432	0.961326	0.139392
Bacteria	Firmicutes	Clostridia	Natranaerobiales	NA	0.141333	0.29425	0.543218	0.226303	0.0505585	0.0768147	0.0726147	0.117907	0.071824	0.0306414	0.0475966	0.052384	0.0996671	0.0176084	0.0445277	0.00269211
Bacteria	Firmicutes	Clostridia	Natranaerobiales	YAB3B13	0.365673	0.085257	0.442564	0.0512085	0.0033302	0.0550818	0.0475751	0.037787	0.019129	0.0346673	0.00608794	0.0183432	0.0847805	0.0109637	0.0247704	0
Bacteria	Firmicutes	Clostridia	OPB54	NA	0.492873	0.599439	1.95396	0.12547	0.358148	0.376017	0.438192	1.10889	1.34607	0.429204	0.470985	0.635663	0.350741	0.21562	3.16176	2.25061
Bacteria	Firmicutes	Clostridia	SHA-98	D2	0.385181	1.02799	0.998042	0.72343	0.756712	1.36206	1.24342	0.996667	0.785192	0.833358	0.747157	0.682756	0.693312	0.505494	1.6257	0.0233316
Bacteria	Firmicutes	Clostridia	SHA-98	NA	2.00215	2.44303	4.58779	5.32938	8.67547	14.826	14.524	15.1935	7.76241	9.48766	14.0867	13.6643	13.8804	5.06408	9.83059	8.84359
Bacteria	Firmicutes	Clostridia	Thermoanaerobacterales	NA	0.228123	0.259543	0.31106	0.559246	0.811661	1.38416	1.21233	2.27148	1.22029	1.34174	2.1698	1.15404	1.47086	0.838891	2.21754	0.195029
Bacteria	Firmicutes	Clostridia	Thermoanaerobacterales	Thermoanaerobacteraceae	0.0256787	0.0603589	0.121418	0.411076	3.47718	5.55857	5.35971	1.25351	3.68775	1.348	6.52932	3.99247	0.969802	2.94758	3.06946	1.95208
Bacteria	Firmicutes	Erysipelotrichi	Erysipelotrichales	Erysipelotrichaceae	0.245441	0.970269	0.537879	0.605527	0.82377	0.00131147	0.000417326	0.00511403	0.0014437	0.852816	0.0130061	0.0022929	0.0393948	0.789388	0.00176931	2.54734
Bacteria	Firmicutes	NA	NA	NA	0.22016	0.515314	0.439202	0.555903	0.550088	0.864821	0.882227	0.731306	0.514137	0.647496	0.950549	0.525604	0.556066	0.664801	0.425519	0.551883
Bacteria	Firmicutes	OPB54	NA	NA	0.92762	0.744678	0.591469	0.658496	0.913383	1.33601	1.27931	1.82713	0.879574	1.40168	1.82445	0.763007	1.07455	1.62762	0.495702	0.533936
Bacteria	Lentisphaerae	Lentisphaeria	Z20	R4-45B	0.0561349	0.502111	0.0883941	0.0971378	0	0.000374706	0.000208663	0	0.000360925	0.0044732	0.000276725	0	0.000544629	0.322932	0.000294885	0.00329036
Bacteria	NA	NA	NA	NA	0.465601	0.948767	0.751646	0.731877	0.0531318	0.333301	0.34951	0.409691	0.157544	0.0961738	0.148324	0.0599682	0.193525	0.163127	0.0421686	0.00358948
Bacteria	NKB19	noFP_H4	NA	NA	0.269527	0.108269	0.177579	0.0649345	0.00105961	0.00299765	0.00333861	0.00198879	0.00234601	0.00357856	0.000276725	0.00211653	0.00689863	0.000498351	0.00442328	0.00239299
Bacteria	OD1	NA	NA	NA	0.134963	0.00226346	0.000593249	0.00351948	0.000756864	0	0	0	0.00162416	0.00022366	0	0	0	0.000498351	0	0.000897371
Bacteria	OP9	JS1	BA021	NA	0.434548	0.00301795	0.119836	0.0695098	0.000151373	0.000749412	0	0.000568225	0.00487249	0.00246026	0.00138362	0.00141102	0.000181543	0.000332234	0	0
Bacteria	OP9	OPB46	OPB72	TIBD11	0.21817	0.0203711	0.0369792	0.227183	0.731433	0.236814	0.272722	0.875919	0.605451	0.390287	0.18928	1.16691	1.46196	0.0895371	1.52868	0.281176
Bacteria	OP9	OPB46	SHA-1	NA	3.48355	0.775235	1.42083	0.781678	0.00257334	0.00487118	0.00709454	0.00312524	0.00974497	0.0163272	0.0033207	0.0102299	0.00363086	0.0915305	0.00707725	0.00418773
Bacteria	Planctomycetes	Phycisphaerae	MSBL9	NA	0.00139342	0.154292	0.0328264	0.0190052	0	0	0	0.0122168	0	0.00715712	0.000276725	0	0.000544629	0.0222597	0.00058977	0.000598247
Bacteria	Planctomycetes	Phycisphaerae	NA	NA	0.123815	0.0524368	0.369792	0.00492728	0.000151373	0.00112412	0.000417326	0.0161944	0	0.00067098	0.00387415	0.000881886	0.00453857	0.0107976	0.00176931	0
Bacteria	Planctomycetes	Planctomycetia	Pirellulales	Pirellulaceae	0.134565	0.467404	0.367617	0.156969	0.000302745	0.000562059	0.000417326	0	0.00072185	0.00022366	0.000276725	0.000176377	0.000181543	0.0433566	0	0.000598247
Bacteria	Proteobacteria	Deltaproteobacteria	GW-28	NA	0.340791	0.0354609	0.0502284	0.00193572	0	0.00149882	0.000208663	0	0.000541387	0.00022366	0	0.000705508	0.000907714	0.000166117	0.00147443	0
Bacteria	Proteobacteria	Deltaproteobacteria	NA	NA	0.00019906	0.000377243	0.144159	0	0	0.000562059	0	0	0	0.00044732	0.000276725	0	0	0.000166117	0	0
Bacteria	Spirochaetes	MVP-15	PL-11B10	NA	0	0.162592	0.128933	0.00633507	0.000302745	0.00393441	0	0	0.000180462	0.00022366	0.000830174	0.000705508	0.000544629	0.00132894	0.000294885	0.000299124
Bacteria	Spirochaetes	Spirochaetes	Sphaerochaetales	Sphaerochaetaceae	0.183931	0.216915	0.0707944	0.0184773	0.00121098	0.00730676	0.00312994	0.000284113	0.0104668	0.00089464	0.00193707	0.00405667	0.000181543	0.00166117	0	0.000897371
Bacteria	Spirochaetes	Spirochaetes	Spirochaetales	Spirochaetaceae	0.590611	0.901988	1.00575	0.186357	0.0339075	0.009555	0.00918117	0.00198879	0.00469202	0.270405	0.00442759	0.00776059	0.00181543	0.262133	0.00324374	0.00538422
Bacteria	SR1	NA	NA	NA	0.137152	0.597176	0.00613024	0.400341	0.0289122	0.000562059	0	0.000284113	0.000180462	0.173337	0.00193707	0.000352754	0	0.274592	0	0.00299124
Bacteria	Synergistetes	Synergistia	Synergistales	Anaerobaculaceae	0.816146	0.0924246	0.0616979	0.372889	0.255214	1.46566	1.62945	3.09115	4.08098	1.55421	1.10828	1.73661	3.22293	0.333895	2.59322	0.486973
Bacteria	Synergistetes	Synergistia	Synergistales	Dethiosulfovibrionaceae	0.63102	0.52135	0.0723764	0.165768	0.00136235	0.00711941	0.00438192	0.00397758	0.00451156	0.00246026	0.0011069	0.00493856	0.00363086	0.00365458	0.0079619	0.00448685
Bacteria	Synergistetes	Synergistia	Synergistales	Synergistaceae	0.160442	1.02912	0.342305	0.488153	0.00378432	0.0337235	0.0312994	0.00198879	0.0043311	0.0221424	0.00664139	0.0305132	0.00780634	0.0696031	0.0138596	0.0104693
Bacteria	Synergistetes	Synergistia	Synergistales	Thermovirgaceae	0.189704	0.15467	0.460757	0.082004	0.0237655	0.0121779	0.000834651	0.0409122	0.00198509	0.0219187	0.0279492	0.0179905	0.0312254	0.00166117	0.0291936	0.0152553
Bacteria	Tenericutes	Mollicutes	Acholeplasmatales	Acholeplasmataceae	0.24146	0.607739	0.396092	0.977009	2.46026	0.237938	0.280443	0.118191	0.0389799	1.3404	0.265379	0.0208125	0.0582753	0.662475	0.00294885	0.166911
Bacteria	Tenericutes	Mollicutes	RF39	NA	0.013337	0.0780893	0.00177975	0.105409	0.000302745	0.000562059	0	0	0	0	0	0	0	0.00215952	0	0
Bacteria	Tenericutes	RF3	ML615J-28	NA	2.33537	1.08835	1.68364	1.61914	1.45348	1.23559	1.32459	1.65581	1.62542	1.98923	1.99657	2.36733	1.26808	2.57016	1.25798	0.586581
Bacteria	Thermotogae	Thermotogae	Thermotogales	Thermotogaceae	1.51883	0.25313	0.0177975	0.0420578	0.0322424	0.396626	0.50559	0.559134	1.27406	0.0527838	0.392949	0.0998294	0.658819	1.05933	17.9618	46.3701
Bacteria	TM7	TM7-3	CW040	F16	0.0768372	0.0969515	0.429314	0.01355	0.00136235	0.00224824	0.00208663	0.083245	0.0119105	0.0364566	0.0500872	0.0164031	0.0132526	0.0272432	0.0106159	0
Bacteria	Verrucomicrobia	Verruco-5	LD1-PB3	NA	0.543434	1.76701	0.12913	0.375881	0.000756864	0.00187353	0	0.00113645	0.00072185	0.0744788	0.00138362	0.0038803	0.000181543	0.103657	0	0.00149562
Bacteria	Verrucomicrobia	Verruco-5	NA	NA	0.0137351	0.149766	0.10105	0.0188292	0	0.000936765	0.000208663	0.000284113	0.000360925	0	0	0	0	0.00166117	0.000294885	0
Bacteria	Verrucomicrobia	Verruco-5	WCHB1-41	NA	0.231507	1.41655	0.953351	0.108048	0.000151373	0.000374706	0.000625989	0.00113645	0.000541387	0.0044732	0.000276725	0.000352754	0.000544629	0.00880421	0.00294885	0.000598247
Bacteria	Verrucomicrobia	Verruco-5	WCHB1-41	RFP12	0.0348355	1.03478	0.288912	0.284726	0.223123	0.03822	0.0327601	0.0511403	0.000360925	0.213148	0.0669674	0.00282203	0.000363086	0.505827	0.00058977	0.0403817
Bacteria	Verrucomicrobia	Verruco-5	WCHB1-41	WCHB1-25	0.00776334	0.14637	0.132097	0.00862274	0.00151373	0.000187353	0	0	0.000180462	0	0	0	0	0	0	0
Bacteria	WPS-2	NA	NA	NA	0.144717	0.405159	0.0231367	0.0358987	0.000151373	0	0	0	0.000180462	0.00022366	0.000276725	0	0.000181543	0.000166117	0.000884656	0.000299124
Bacteria	WS1	NA	NA	NA	0.136953	0.277651	0.0662461	0.126701	0	0.000749412	0.000625989	0	0.000180462	0.00022366	0.000276725	0.00440943	0	0.00116282	0	0
Bacteria	WWE1	Cloacamonae	Cloacamonales	Cloacamonaceae	10.7835	1.26942	0.247583	1.50722	0.0186188	0.0470256	0.0106418	0.0571067	0.0272498	0.0494289	0.027119	0.0687871	0.0629954	6.05297	0.27041	0.0936257
Bacteria	WWE1	Cloacamonae	Cloacamonales	NA	0.033044	8.07338	1.87862	1.39812	0.0652416	0.000187353	0.000625989	0.000852338	0	0.211806	0.00415087	0.00246928	0.000726172	0.0797362	0.00147443	0.0388861
Kingdom	Phylum	Class	Order	Family	Cluster 4							Cluster 5				Without Cluster
					BP04	BP06	BP07	BP08	BP12	BP13	BP16	BP02	BP03	BP09	BP14	BP01	BP05	BP10	BP11	BP15
Archaea	Crenarchaeota	MCG	pGrfC26	NA	0	0	0	0.257511	0	0	0	0.0183475	0.939249	0	0.0723851	10.825	0.0579822	0.486027	0.105559	0
Archaea	Euryarchaeota	Methanobacteria	Methanobacteriales	Methanobacteriaceae	13.5939	9.68468	14.6593	28.412	5.19553	4.87867	2.65879	7.84356	26.0292	6.52945	15.4904	24.7099	36.4708	60.3888	4.71499	76.177
Archaea	Euryarchaeota	Methanobacteria	Methanobacteriales	WSA2	0.37923	7.20721	2.20234	2.23176	0.363128	0.893997	2.65879	2.62063	5.07594	0.615093	1.23055	11.3893	4.25203	6.19684	0.950035	1.53148
Archaea	Euryarchaeota	Methanomicrobia	Methanomicrobiales	NA	0.291715	4.95495	0	0.772532	0.558659	0	1.62482	0.0611583	0.169864	0.331204	1.30293	0.0397393	0.251256	1.57959	0.140746	1.02099
Archaea	Euryarchaeota	Methanomicrobia	Methanomicrobiales	Methanomicrobiaceae	81.7095	53.6036	67.4467	43.8627	87.8212	87.7139	86.5583	0.125375	0.4996	6.38751	2.38871	1.30345	0.695787	7.53341	38.8459	9.52921
Archaea	Euryarchaeota	Methanomicrobia	Methanomicrobiales	Methanoregulaceae	0	0	1.23882	1.20172	0	0.485313	0.886263	0	0	0.0236574	0	0	0	3.28068	0	0
Archaea	Euryarchaeota	Methanomicrobia	Methanomicrobiales	Methanospirillaceae	0	0.900901	0.757054	0	0.167598	0.332056	0.443131	0.339429	0.119904	0.18926	0.28954	14.7353	0.831078	0.607533	0.738916	0.0567215
Archaea	Euryarchaeota	Methanomicrobia	Methanosarcinales	NA	0.0291715	0.45045	0.894701	0.944206	0	0.280971	0.295421	0.00305792	0.00999201	0	0.108578	0.00794786	0	1.70109	0	0.226886
Archaea	Euryarchaeota	Methanomicrobia	Methanosarcinales	Methanosaetaceae	0.612602	9.00901	1.99587	6.35193	0.167598	0.689655	2.06795	1.41582	0.419664	0.733381	1.84582	35.3998	24.4492	12.0292	0.668543	1.36132
Archaea	Euryarchaeota	Methanomicrobia	Methanosarcinales	Methanosarcinaceae	0	6.98198	7.22643	12.4464	0.446927	2.14559	1.4771	87.4717	66.277	83.7473	76.2215	1.05707	31.5423	0.121507	49.7537	8.50822
Archaea	Euryarchaeota	Thermoplasmata	E2	Methanomassiliicoccaceae	3.20887	6.98198	3.5788	3.34764	5.27933	2.55428	0.886263	0.0947954	0.459632	1.4431	1.04958	0.48482	1.44956	6.07533	4.08163	1.5882
Archaea	Parvarchaeota	Parvarchaea	WCHD3-30	NA	0.175029	0.225225	0	0.171674	0	0.0255428	0.443131	0.00611583	0	0	0	0.0476872	0	0	0	0
