# Supplementary material for: Comparing microbial community compositions of biogas and sewage treatment plants by analyzing 16S rRNA gene data
Source: Data Brief. 2018 Oct 4;21:395–402. doi: 10.1016/j.dib.2018.09.118 (PMC6197571; doi:10.1016/j.dib.2018.09.118)
Supplement: Supplementary file 2 — Supplementary material [file mmc2.zip › Kopie von Tab. 8_final.xlsx]

## Sheet: Tabelle1
Table 8. Overview of the bacterial (A) and archaeal community composition (B) of the sampled STPs. Plants are sorted by cluster affiliation. All OTUs are summarized up to family level.
Kingdom	Phylum	Class	Order	Family	Cluster 6			Cluster 7			Cluster 8		Without Cluster
					STP01	STP02	STP04	STP03	STP07	STP08	STP06	STP09	STP05	STP10
Bacteria	Acidobacteria	Acidobacteria-6	iii1-15	NA	0.135037	0.000394544	0.0326675	0.0148975	0.0094789	0.0305581	0.00200071	0.00341309	0	0.000534057
Bacteria	Acidobacteria	BPC102	B110	NA	0.000587118	1.23295	0.00478748	0.0527724	0.00550388	0.00251163	0.413924	0.00284424	0	0.122566
Bacteria	Acidobacteria	BPC102	MVS-40	NA	0	0.000394544	0	0.0893849	0.120474	0.123488	0.118042	0.000284424	0.0512735	0.0162887
Bacteria	Acidobacteria	Chloracidobacteria	DS-100	NA	0.00117424	0.00118363	0.00450586	0.00101	0.000611542	0	0.153165	0.0366907	0	0
Bacteria	Acidobacteria	OS-K	NA	NA	0.947609	0	0	0	0.000611542	0.92386	0	0.000284424	0.351505	0.0037384
Bacteria	Acidobacteria	Sva0725	Sva0725	NA	0.0234847	0	0	0.156297	0.173066	0.142326	0.646895	0.00227539	0.0394184	0.0317764
Bacteria	Actinobacteria	Acidimicrobiia	Acidimicrobiales	C111	0.66814	0.346015	0.178826	0.926927	0.0437253	0.558	0.0740262	0.507981	0.437455	0.0929259
Bacteria	Actinobacteria	Acidimicrobiia	Acidimicrobiales	Microthrixaceae	0.0801416	0.035509	0.0163337	0.217402	0.0168174	0.0644651	0	0.0250293	0.00711309	0.075035
Bacteria	Actinobacteria	Acidimicrobiia	Acidimicrobiales	NA	0.171145	0.0284072	0.0368917	0.021715	0.0305771	0.0385116	0.0826959	0.0236072	0.036751	0.0194931
Bacteria	Actinobacteria	Actinobacteria	Actinomycetales	Intrasporangiaceae	0.196978	0.32471	0.285841	0.288607	0.317085	0.172884	0.85897	1.11579	1.97448	2.43797
Bacteria	Actinobacteria	Actinobacteria	Actinomycetales	NA	0.305889	0.0587871	0.356808	0.519392	0.0351637	0.66893	0.718031	0.197106	0.163601	0.210418
Bacteria	Actinobacteria	Actinobacteria	Actinomycetales	Nocardioidaceae	0.0355206	0.0280126	0.0650534	0.476972	0.00152886	0.588139	0.324337	0.0267358	0.0895064	0.327911
Bacteria	Actinobacteria	Actinobacteria	WCHB1-81	At425_EubF1	0.0349335	0.187014	0.0937782	0.250732	0.106103	0.0636279	0.181397	0.262239	0.0841716	0.170898
Bacteria	Actinobacteria	NA	NA	NA	0.00264203	0	0	0	0.000917313	0	0.230304	0	0.448125	0.000267028
Bacteria	Actinobacteria	Thermoleophilia	Gaiellales	NA	0.00557762	0.013809	0.00957496	0.140895	0.0195694	0.076186	0.0173395	0.0284424	0.0509772	0.000801085
Bacteria	Actinobacteria	Thermoleophilia	NA	NA	0.0481437	0.000394544	0.0670247	0.104535	0.0642119	0.145674	0.00266761	0.0011377	0.0296379	0.00320434
Bacteria	Armatimonadetes	Chthonomonadetes	SJA-22	NA	0.595044	0.278548	0.0912437	0	0.00183463	0.00669767	0	0.0372595	0	0
Bacteria	Armatimonadetes	SJA-176	GAB-B06	NA	0.037282	0.00157818	0.033794	0	0	0.00167442	0.000222301	0.327372	0	0
Bacteria	Armatimonadetes	SJA-176	RB046	NA	0.0522535	0.259216	0.0475932	0.013635	0.0822524	0.227721	0.0673571	0.876025	0.0841716	0.1725
Bacteria	Bacteroidetes	Bacteroidia	Bacteroidales	Bacteroidaceae	0.0264203	0.0071018	0.202764	0.238107	0.965319	0.0368372	0.0771384	0.480107	0.457609	0.0133514
Bacteria	Bacteroidetes	Bacteroidia	Bacteroidales	Marinilabiaceae	0.0064583	0.0185436	0.0016897	0.03333	0.0749139	0.0108837	0.0586874	0.0201941	0.0690563	0.232582
Bacteria	Bacteroidetes	Bacteroidia	Bacteroidales	NA	12.2074	3.20133	14.5976	11.8215	12.314	14.778	9.14634	11.557	8.51319	8.28776
Bacteria	Bacteroidetes	Bacteroidia	Bacteroidales	Porphyromonadaceae	0.110672	0.923628	1.973	0.339107	1.36282	0.439116	2.38084	0.316848	0.616764	2.7803
Bacteria	Bacteroidetes	Bacteroidia	Bacteroidales	Prevotellaceae	0.0149715	0	0.00563233	0	0.0391387	0	0.000444602	0	1.54828	0
Bacteria	Bacteroidetes	Bacteroidia	Bacteroidales	Rikenellaceae	1.89052	0.709785	1.28051	0.0502474	0.800509	1.03898	2.14854	1.08792	0.000296379	0.374374
Bacteria	Bacteroidetes	Bacteroidia	Bacteroidales	SB-1	0.452374	0.0236727	1.59789	4.45536	2.5061	4.27102	0.00955893	0.616062	6.21121	0.0221634
Bacteria	Bacteroidetes	Bacteroidia	NA	NA	0.338767	1.33632	0.151791	0.0249975	0.290177	0.237767	0.196736	0.00540405	0.314162	0.00160217
Bacteria	Bacteroidetes	Flavobacteriia	Flavobacteriales	Flavobacteriaceae	0.044621	0.969395	0.0546336	0.0522674	0.040056	0.0489767	0.00844743	0.0327087	0.235621	0.0117492
Bacteria	Bacteroidetes	Flavobacteriia	Flavobacteriales	Weeksellaceae	0.0202556	0.0035509	0.114899	0.00681749	0.11497	0.00544186	0.0595766	0.0853271	0.158266	0.00827788
Bacteria	Bacteroidetes	NA	NA	NA	0.133569	0	0.0135176	1.71826	1.9496	0.558	0.00844743	0.296938	2.10933	0.00934599
Bacteria	Bacteroidetes	Saprospirae	Saprospirales	Chitinophagaceae	1.49422	0.0169654	0.147567	0.046965	0.010702	0.0807907	0.0291214	0.13823	0.870465	0.0309753
Bacteria	Bacteroidetes	Saprospirae	Saprospirales	NA	0.00352271	0.000394544	0	0.0361075	0	0	0	0.000284424	0.245105	0.0475311
Bacteria	Bacteroidetes	Saprospirae	Saprospirales	Saprospiraceae	0.563633	0.376395	0.235995	0.0782749	0.205172	0.301395	0.0873642	0.541827	0.851793	0.0395202
Bacteria	Bacteroidetes	Sphingobacteriia	Sphingobacteriales	NA	0.0214298	0.0220945	0.0306962	0.0340875	0.0226271	0.0305581	0.0786945	0.0876025	0.484579	0.00347137
Bacteria	BRC1	NPL-UPA2	NA	NA	0.116543	0.179123	0.0456219	0.00883749	0.0412791	0.0531628	0.202294	0.0688306	0.0681671	0.0704955
Bacteria	Caldiserica	Caldisericia	Caldisericales	Caldisericaceae	0.0111552	0.170838	0.0222477	0	0	0	0	0.0275891	0	0
Bacteria	Caldiserica	OP5	WCHB1-02	SHBZ1169	0.0140908	0.0422162	0.0166154	0.0676699	0.0636004	0.0368372	0.079806	0.00255981	0.138409	0.0494003
Bacteria	Caldiserica	TTA-B1	NA	NA	0.0416854	0.452148	0.0180234	0.0012625	0.00489234	0	0.203183	0	0	0
Bacteria	Caldiserica	WCHB1-03	NA	NA	0.618235	0	0	0.0002525	0	0	0	0	0	0
Bacteria	Caldithrix	KSB1	GW-22	NA	0.703661	0.0516853	0.0509726	0	0	0.00125581	0	0.00142212	0	0
Bacteria	Chlorobi	NA	NA	NA	0.000587118	0.00157818	0.00394263	0	0	0	0.00489062	0.00881714	0.156192	0
Bacteria	Chlorobi	OPB56	NA	NA	0.305889	0	0	0	0	0	0	0	0	0
Bacteria	Chlorobi	SJA-28	NA	NA	0.422725	0.248957	0.514795	1.06025	0.0663523	0.0351628	0.28699	0.374302	0.316829	0.0464629
Bacteria	Chloroflexi	Anaerolineae	Anaerolineales	Anaerolinaceae	6.20877	6.45317	4.5988	11.081	4.57434	8.70069	4.58807	2.51004	13.8827	5.29838
Bacteria	Chloroflexi	Anaerolineae	Anaerolineales	NA	0.158228	0.0335363	0.395671	0.0108575	0.010702	0.0418604	0.000222301	0.275038	0	0.000267028
Bacteria	Chloroflexi	Anaerolineae	Caldilineales	Caldilineaceae	0.00939389	0.123887	0.0104198	0.237602	0.0100904	0.0188372	0.0171172	0.126853	0.0308234	0.00801085
Bacteria	Chloroflexi	Anaerolineae	CFB-26	NA	0.000293559	0.000789088	0	0.0002525	0	0.000837209	0	0	0.000296379	0.109749
Bacteria	Chloroflexi	Anaerolineae	GCA004	NA	2.00853	0	0	0.0002525	0	0.000418604	0.00644672	0	0.00148189	0.276107
Bacteria	Chloroflexi	Anaerolineae	NA	NA	2.77854	1.52728	4.29521	1.64781	1.02831	3.18809	0.209852	0.855547	0.133667	0.321502
Bacteria	Chloroflexi	Anaerolineae	OPB11	NA	0.109204	0.543682	0.109267	0.002525	0.0666581	0.106744	0.288324	0.0534717	0.127443	0.000267028
Bacteria	Chloroflexi	Anaerolineae	SBR1031	SHA-31	0.397772	0.334179	0.152918	0.32522	0.155943	0.39307	0.301662	0.0136523	0.0823933	0.497474
Bacteria	Chloroflexi	Anaerolineae	SHA-20	NA	0.0607667	0.000394544	0	0.0381275	0.00397502	0.0368372	0.20096	0.000284424	1.40306	0.0328445
Bacteria	Chloroflexi	Anaerolineae	SJA-15	NA	0.224279	1.87211	0.124193	0.157055	0.0290483	0.202186	0.000444602	0.011377	0.00889137	0.00106811
Bacteria	Chloroflexi	Anaerolineae	WCHB1-50	NA	0.00117424	0	0	0.0002525	0	0.000418604	0	0.0119458	0.22673	0
Bacteria	Chloroflexi	NA	NA	NA	0.236902	0.381919	0.173194	0.28987	0.151051	0.611163	0.146719	0.059729	0.0637215	0.0299072
Bacteria	Cyanobacteria	4C0d-2	MLE1-12	NA	0.0311173	0.00197272	0.041116	0.22422	0.021404	0.0389302	0.0291214	0.180609	0.187311	0.0336456
Bacteria	EM3	NA	NA	NA	0.000293559	0.918499	0.0016897	0.0002525	0.0403618	0	9.40332	0.00312866	0.000296379	0.00320434
Bacteria	Fibrobacteres	NA	NA	NA	0.000293559	0	0.000281616	0.000504999	0.000305771	0	0	0	0.214282	0
Bacteria	Fibrobacteres	TG3	TG3-1	NA	0.000293559	0	0	0.0032825	0.0804178	0	0.116041	0.000568848	0.0406039	0.0349807
Bacteria	Firmicutes	Bacilli	Lactobacillales	NA	0.019962	0.00315635	0.061674	0.0335825	0.0892852	0.00544186	0.0144495	0.0184875	0.147893	0.00213623
Bacteria	Firmicutes	Bacilli	Lactobacillales	Streptococcaceae	0	0	0.0101382	0	0.0266021	0	0.14205	0	0.00592758	0.0018692
Bacteria	Firmicutes	Clostridia	Clostridiales	Clostridiaceae	0.356087	0.479766	0.490294	1.65211	0.75556	0.281721	1.5521	0.210474	0.928555	3.8842
Bacteria	Firmicutes	Clostridia	Clostridiales	Gracilibacteraceae	0.184942	0.376001	1.47708	1.3837	2.08352	1.11433	1.40205	0.709922	0.969159	0.186653
Bacteria	Firmicutes	Clostridia	Clostridiales	Lachnospiraceae	0.012623	0.000789088	0.00253455	0.0032825	0.284061	0.00125581	0.00489062	0.000284424	0.191757	0.297203
Bacteria	Firmicutes	Clostridia	Clostridiales	Mogibacteriaceae	0.232499	0.0228836	0.0264719	0.0002525	0	0	0	0.00199097	0	0
Bacteria	Firmicutes	Clostridia	Clostridiales	NA	1.52827	1.89342	1.70857	0.743612	2.70944	0.767302	2.07651	1.14936	1.34111	2.20218
Bacteria	Firmicutes	Clostridia	Clostridiales	Peptococcaceae	0.0049905	0.382708	0.303301	0.404505	0.293235	0.0117209	0.227636	0.0310022	0.0278596	0.352745
Bacteria	Firmicutes	Clostridia	Clostridiales	Ruminococcaceae	0.00851321	0.00946906	1.42104	0.0426725	1.02892	0.00586046	0.841186	0.0059729	0.221691	0.665168
Bacteria	Firmicutes	Clostridia	Clostridiales	Syntrophomonadaceae	0.0957002	0.496731	0.486351	0.16059	0.753114	0.0556744	0.482615	0.196537	0.164194	1.23447
Bacteria	Firmicutes	Clostridia	Clostridiales	Tissierellaceae	5.14139	1.39708	2.38163	6.25644	4.18906	1.15702	4.24639	0.129697	0.376105	2.3365
Bacteria	Firmicutes	Clostridia	Clostridiales	Veillonellaceae	0.0135037	0.00157818	0.0154889	0.0032825	0.0177347	0.00251163	0.0013338	0.00199097	0.142558	0.00267028
Bacteria	Firmicutes	Clostridia	MBA08	NA	0.321447	0.319186	0.181361	0.418897	0.238501	0.536651	0.599767	0.11121	0.19561	7.16838
Bacteria	Firmicutes	Clostridia	Natranaerobiales	Anaerobrancaceae	0.000293559	0.000394544	0	0.0022725	0.000611542	0.00209302	0.000444602	0.000568848	0.0115588	0.213356
Bacteria	Firmicutes	Clostridia	Natranaerobiales	ML1228J-1	0.0111552	0.0205163	0.0154889	0.032825	0.0256848	0.0230232	1.26133	0.000568848	0.0210429	0.699881
Bacteria	Firmicutes	Clostridia	OPB54	NA	0	0.000394544	0	0.0487325	0.00733851	0.0104651	0.459051	0.0011377	0.00800223	3.65856
Bacteria	Firmicutes	Clostridia	SHA-98	D2	0.000587118	0.626536	0.0518174	0.991062	0.980608	0.464651	2.6605	0.0534717	0.00355655	1.60217
Bacteria	Firmicutes	Clostridia	SHA-98	NA	4.92768	0.863657	2.6303	0.285072	0.602675	0.502325	1.51898	0.918689	1.81858	7.47439
Bacteria	Firmicutes	Clostridia	Thermoanaerobacterales	NA	0.0187878	0.0114418	0.00675879	0.0202	0.00917313	0.0297209	0.0197848	0.00455078	0.00622396	0.11322
Bacteria	Firmicutes	Clostridia	Thermoanaerobacterales	Thermodesulfobiaceae	0	0.0875888	0	0.000757499	0.0210982	0.00795348	0.0904764	0.0011377	0.00681671	3.31115
Bacteria	Firmicutes	Erysipelotrichi	Erysipelotrichales	Erysipelotrichaceae	0.0261268	0.000394544	0.140527	0.004545	0.101516	0.00502325	0.000222301	0.0767944	0.00918774	0
Bacteria	Firmicutes	OPB54	NA	NA	0.0196685	0.01302	0.00873011	0.015655	0.00886736	0.0150698	0.00555752	0.00654175	0.00948412	0.425109
Bacteria	Hyd24-12	NA	NA	NA	1.89551	0.0110472	2.51512	4.3935	0.00519811	0.036	0.000666902	0.813452	0.192053	0
Bacteria	LD1	NA	NA	NA	1.0574	0.20753	0.0780077	0.0204525	0	2.51958	0	0.897642	0.000889137	0.00854491
Bacteria	NA	NA	NA	NA	2.41951	6.28548	3.46163	0.0974649	0.284367	0.438697	1.22821	1.26313	1.5302	1.48468
Bacteria	NC10	12-24	JH-WHS47	NA	0.00322915	0.0173599	0.00253455	0.0037875	0.0281309	0.202186	0	0	0.00770585	0.00106811
Bacteria	NKB19	NA	NA	NA	0	0.321554	0	0	0.000611542	0	0.175173	0	0	0.00667571
Bacteria	NKB19	noFP_H4	NA	NA	0.268019	0.32471	0.293726	1.40895	0.418295	1.36632	0.00222301	0.0730969	0.719904	0.0114822
Bacteria	NKB19	TSBW08	NA	NA	1.81038	0.0426108	1.89387	0.36764	0	0.00669767	0	0.00455078	0	0.000267028
Bacteria	OD1	ABY1	NA	NA	0.281817	0.0654943	0.0416792	0.0641349	0.322283	0.0929302	0.209185	0.225833	0	0
Bacteria	OD1	NA	NA	NA	0.577724	0.369688	0.225011	0.389102	0.181628	0.32986	0.0855858	0.583922	0.179013	0.00293731
Bacteria	OP1	OPB14	NA	NA	4.05111	10.6132	0.0478748	0.00101	0.00519811	0.015907	0.338786	1.50233	0.000592758	0.000267028
Bacteria	OP8	OP8_1	NA	NA	1.33657	7.75477	4.30282	1.97177	1.34509	0.195907	3.69442	0.0361218	0.699158	2.56614
Bacteria	OP8	OP8_1	SHA-124	NA	0.240718	0	0	0.0002525	0	0	0	0	0	0
Bacteria	OP9	JS1	BA021	NA	0.0601796	0.126254	0.0349204	0.628724	0.219544	0.229395	0.21252	0.0145056	3.53965	0.0106811
Bacteria	OP9	OPB46	OPB72	TIBD11	0.0111552	2.54363	0.0123911	0.04545	0.036081	0.0217674	1.40049	0.0924377	0.0207465	0.881995
Bacteria	OP9	OPB46	SHA-1	NA	0.538681	1.44995	0.60801	1.54454	0.50544	1.10093	0.710251	0.925231	0.75132	0.331382
Bacteria	Planctomycetes	NA	NA	NA	0.0123295	0	0.0135176	0.604989	0.140043	1.08921	0.000666902	0	1.00117	0.00614165
Bacteria	Planctomycetes	Phycisphaerae	mle1-8	NA	0	0.298275	0.000563233	0.0964549	0.0642119	0.000418604	0.110261	0.000853271	0.00385292	0.0109482
Bacteria	Planctomycetes	Phycisphaerae	MSBL9	NA	0.317044	0.989517	0.11856	0.147712	0.0559561	0.383023	0.315667	0.167241	0.0542373	0.208816
Bacteria	Planctomycetes	Phycisphaerae	NA	NA	0	0.238699	0.0428057	0.000757499	0.0473945	0.135209	0.221856	0.000284424	0.00296379	0.213623
Bacteria	Planctomycetes	Phycisphaerae	Pla1	NA	0.912088	0.626931	1.55255	0.151247	0.025379	0.191302	0.401253	0.00199097	0.00177827	0.210685
Bacteria	Planctomycetes	Planctomycetia	Pirellulales	Pirellulaceae	0.544258	0.132172	0.283869	0.167155	0.112524	0.160326	0.155166	0.221282	0.247773	0.0774382
Bacteria	Planctomycetes	Planctomycetia	Planctomycetales	Planctomycetaceae	0.0431532	0.01302	0.0126727	0.17069	0.00275194	0.00376744	0	0.00284424	0.0248958	0.0037384
Bacteria	Proteobacteria	Alphaproteobacteria	Rhizobiales	NA	0.0587118	0.0461617	0.0194315	0.0605999	0.0510638	0.113442	0.031789	0.0477832	0.0536446	0.0216293
Bacteria	Proteobacteria	Alphaproteobacteria	Rhizobiales	Phyllobacteriaceae	0.0267139	0.022489	0.00704041	0.118675	0.0272136	0.096279	0.0171172	0.101539	0.0773549	0.065689
Bacteria	Proteobacteria	Alphaproteobacteria	Rhodobacterales	Hyphomonadaceae	0.133276	0.0374817	0.0864562	0.0999899	0.0296598	0.0715814	0.0333451	0.223273	0.0604613	0.0424575
Bacteria	Proteobacteria	Alphaproteobacteria	Rhodobacterales	Rhodobacteraceae	0.257451	1.3596	0.17601	0.490355	0.501159	0.805814	0.12849	0.271056	0.323349	1.07666
Bacteria	Proteobacteria	Alphaproteobacteria	Rhodospirillales	Acetobacteraceae	0.0557762	0.0134145	0.016897	0.0861024	0.00244617	0.0100465	0.00288991	0.00767944	0.0180791	0.296402
Bacteria	Proteobacteria	Alphaproteobacteria	Rickettsiales	NA	0.0132102	0.00276181	0.00112647	0.000504999	0.0155943	0.00418604	0.00822513	0	0.00177827	0.287857
Bacteria	Proteobacteria	Alphaproteobacteria	Sphingomonadales	NA	0	0.00236727	0	0.0002525	0	0.000418604	0	0.137661	0.0515699	0
Bacteria	Proteobacteria	Betaproteobacteria	Burkholderiales	Burkholderiaceae	0.0364013	0.080487	0.000844849	0.001515	0	0.00795348	0.000222301	0.00910156	0.0263777	0.217094
Bacteria	Proteobacteria	Betaproteobacteria	Burkholderiales	Comamonadaceae	0.0924711	0.498309	0.0436505	0.281032	0.0330233	0.115953	0.0862527	0.24176	0.140187	0.21389
Bacteria	Proteobacteria	Betaproteobacteria	Burkholderiales	NA	1.9871	5.48574	1.17209	2.02	0.680647	1.43456	1.37449	3.93842	4.06335	2.47642
Bacteria	Proteobacteria	Betaproteobacteria	Burkholderiales	Oxalobacteraceae	0.0228976	0.0540526	0.0152073	0.036865	0.0275194	0.0213488	0.0280099	0.0551782	0.140187	0.00801085
Bacteria	Proteobacteria	Betaproteobacteria	Ellin6067	NA	0.0463823	0.157029	0.0397079	0.00555499	0.000305771	0.0184186	0.0202294	0.124293	0.0749838	0.00587462
Bacteria	Proteobacteria	Betaproteobacteria	NA	NA	0.0361078	0.150716	0.101382	0.0598424	0.118945	0.169535	0.117375	0.048352	0.156784	0.371704
Bacteria	Proteobacteria	Betaproteobacteria	Rhodocyclales	NA	0.100104	0.163341	0.647999	0.0676699	0.23789	0.199256	0.65801	0.307462	0.412559	0.752486
Bacteria	Proteobacteria	Betaproteobacteria	Rhodocyclales	Rhodocyclaceae	0.138266	0.31169	0.430873	0.681244	0.272748	0.265395	1.24777	0.623457	1.41817	0.869979
Bacteria	Proteobacteria	Betaproteobacteria	SC-I-84	NA	0.193455	0.154267	0.0292881	0.0219675	0.00152886	0.102977	0.045794	0.18516	0.0228212	0.00720977
Bacteria	Proteobacteria	Deltaproteobacteria	GW-28	NA	0.660801	0.660467	0.575905	0.0492375	0.852184	3.65149	0.720699	0.144203	0.00740947	0.479316
Bacteria	Proteobacteria	Deltaproteobacteria	Myxococcales	0319-6G20	0.0381627	0.410326	0.00873011	0.0239875	0	0.74093	0	0.10865	0.000296379	0.0037384
Bacteria	Proteobacteria	Deltaproteobacteria	Myxococcales	NA	0.258919	0.0808816	0.238811	0.031815	0.0333291	0.00334884	0.000444602	0.323959	0.128628	0
Bacteria	Proteobacteria	Deltaproteobacteria	NA	NA	0.0325851	0.165709	0.024219	0.0027775	0.126283	0.0757674	0.0168949	0.00199097	0	0
Bacteria	Proteobacteria	Deltaproteobacteria	Syntrophobacterales	NA	0.00117424	0	0	0.189627	0.042808	0.0489767	0.000444602	0.000568848	0.229694	0.000534057
Bacteria	Proteobacteria	Deltaproteobacteria	Syntrophobacterales	Syntrophaceae	4.95117	4.82212	3.92855	4.26826	4.66546	5.32883	1.48964	3.39147	4.91574	0.0598144
Bacteria	Proteobacteria	Deltaproteobacteria	Syntrophobacterales	Syntrophobacteraceae	0.106562	0.0481344	0.146159	0.207555	0.0470888	0.258279	0.0126711	0.194261	0.215171	0.00293731
Bacteria	Proteobacteria	Deltaproteobacteria	Syntrophobacterales	Syntrophorhabdaceae	1.43991	0.407564	0.944541	1.94425	1.14114	2.02437	0.752266	0.686884	1.20952	0.0323104
Bacteria	Proteobacteria	Epsilonproteobacteria	Campylobacterales	Campylobacteraceae	0.0554827	0.039849	0.292881	0.00959499	0.280698	0.0146512	0.0424594	0.00426636	0.584163	0.0328445
Bacteria	Proteobacteria	Gammaproteobacteria	Aeromonadales	NA	0.0049905	0.0252508	0.103353	0.0032825	0.201197	0.00125581	0.122265	0.0122302	0.19887	0.151939
Bacteria	Proteobacteria	Gammaproteobacteria	Alteromonadales	125ds10	0.00352271	0.0674671	0.00253455	0.00202	0.0302713	0.167442	0.0137826	0.0773633	0.0406039	0.0745009
Bacteria	Proteobacteria	Gammaproteobacteria	Alteromonadales	NA	0.214885	0.620618	0.0988473	0.16968	0.114358	0.227721	0.103592	0.422654	0.0927666	0.00534057
Bacteria	Proteobacteria	Gammaproteobacteria	Chromatiales	Chromatiaceae	0	0.00473453	0.0585762	0	0.647012	0.410651	0.129157	0	0.0151153	0.00106811
Bacteria	Proteobacteria	Gammaproteobacteria	NA	NA	0.00352271	0.25527	0.00112647	0.000757499	0	0	0	0.000284424	0	0
Bacteria	Proteobacteria	Gammaproteobacteria	Pseudomonadales	Moraxellaceae	0.0361078	0.0189381	0.20558	0.012625	0.199974	0.00209302	0.268317	0.000853271	0.860684	0.0528716
Bacteria	Proteobacteria	Gammaproteobacteria	Thiotrichales	Piscirickettsiaceae	0.137386	0.107711	0.0436505	0.0522674	0.0210982	0.0531628	0.00866973	0.115192	0.061054	0.00480651
Bacteria	Proteobacteria	Gammaproteobacteria	Xanthomonadales	Sinobacteraceae	0.442687	0.211476	0.156297	0.0512574	0.00275194	0.128093	0.0280099	0.169517	0.0764657	0.00160217
Bacteria	Proteobacteria	Gammaproteobacteria	Xanthomonadales	Xanthomonadaceae	0.198152	0.586687	0.161929	0.154025	0.0455599	0.577256	0.217632	1.50858	0.526072	0.322036
Bacteria	SAR406	AB16	noFP_H7	NA	0.309998	0.427686	0.107014	0.04949	0.673002	0.313953	0.468165	0.567141	0.116477	0.0429916
Bacteria	Spirochaetes	Brachyspirae	Brachyspirales	Brachyspiraceae	0.970213	0.598918	1.39625	0.012625	0.366925	0.642558	0.0186733	1.66416	0	0.00240326
Bacteria	Spirochaetes	Leptospirae	Leptospirales	Sediment-4	1.22913	0.924023	1.99919	1.32941	0.86044	1.38139	0.610216	1.03928	0.987534	0.0395202
Bacteria	Spirochaetes	MVP-15	PL-11B10	NA	0	0	0.00112647	0.00101	0.155943	0.000837209	0.000222301	0	0.0240067	0.00106811
Bacteria	Spirochaetes	Spirochaetes	M2PT2-76	NA	0	0.00631271	0.0746283	0	0.0220155	0	0.236528	0.000284424	0	0
Bacteria	Spirochaetes	Spirochaetes	NA	NA	0	0	0.000563233	0.24442	0	0	0	0	0.0681671	0
Bacteria	Spirochaetes	Spirochaetes	Spirochaetales	Spirochaetaceae	2.73039	2.51364	5.11134	0.304767	6.73736	3.18056	6.71348	7.04091	1.30881	0.162887
Bacteria	SR1	NA	NA	NA	0.00176135	0	0.000844849	0.213362	0.0021404	0	0.000222301	0	0.58683	0.000267028
Bacteria	Synergistetes	Synergistia	Synergistales	Aminiphilaceae	0.475272	0.080487	0.578158	0.21109	0.452541	0.365442	0.124711	0.247449	0.497324	0.0018692
Bacteria	Synergistetes	Synergistia	Synergistales	Anaerobaculaceae	0.0161457	0.831699	0.0245006	0.0396425	0.265104	0.094186	2.12119	0.0793542	0.164194	2.24437
Bacteria	Synergistetes	Synergistia	Synergistales	Dethiosulfovibrionaceae	0.640546	0.194905	0.964254	0.867589	1.2506	0.89079	0.0918102	1.10499	0.496138	0.0194931
Bacteria	Synergistetes	Synergistia	Synergistales	NA	0.420083	0.857345	0.568583	0.02121	0.0559561	0.226046	0.00177841	0.320546	0	0.00293731
Bacteria	Synergistetes	Synergistia	Synergistales	Synergistaceae	0.232205	0.353512	0.709392	0.516614	1.77256	0.235674	0.777386	1.73328	0.0263777	0.391197
Bacteria	Synergistetes	Synergistia	Synergistales	Thermovirgaceae	2.02761	0.00276181	0.434816	8.95642	3.00114	7.80321	0.116263	1.11892	7.54847	0.472373
Bacteria	Synergistetes	Synergistia	Synergistales	TTA_B6	0.000293559	1.06843	0.152354	0	0.0366925	0.0146512	0.0153388	0.116614	0	0.000267028
Bacteria	TA06	NA	NA	NA	0.0014678	0.00394544	0.0247822	0.0159075	0.12078	0.0226046	0.0947001	0.0563159	0.0417894	0.000267028
Bacteria	Tenericutes	RF3	ML615J-28	NA	0.0848386	0.0244617	1.2332	0.107817	1.84533	0.600279	0.206073	6.39612	0.292526	0.672645
Bacteria	Thermotogae	Thermotogae	Thermotogales	Thermotogaceae	4.37755	4.62169	4.71088	0.602969	5.95703	2.47772	4.07077	5.63387	1.9318	1.16478
Bacteria	TM6	SJA-4	NA	NA	0	0	0	0.0002525	0	0.00125581	0.0271207	0.000284424	0.000296379	0.219497
Bacteria	TM7	NA	NA	NA	0.0287688	0.0469508	0.0478748	0.0467125	0.0241559	0.0418604	0.00466832	0.640522	0.13337	0.00133514
Bacteria	TM7	TM7-1	NA	NA	0.431238	0.439128	0.589705	1.58519	0.0672696	0.618279	0.458606	0.699114	0.78985	0.833663
Bacteria	TM7	TM7-3	I025	Rs-045	0.0014678	0.00276181	0.00140808	0.000757499	0.000611542	0.00293023	0.0011115	0.000568848	0.00474206	0.273971
Bacteria	TM7	TM7-3	NA	NA	0.00763253	0.0406381	0.0309778	0.504494	0.00336348	0.401023	0.13627	0.00654175	0.700936	0.613898
Bacteria	Verrucomicrobia	Opitutae	Opitutales	Opitutaceae	0.0182007	0.00157818	0.0582946	0.000504999	0.12292	0.000837209	0	0.00967041	0.00237103	0
Bacteria	Verrucomicrobia	Pedosphaerae	NA	NA	0.000293559	0	0	0.02727	0.0244617	0.147349	0.271652	0	0.0435677	0.00453948
Bacteria	Verrucomicrobia	Pedosphaerae	Pedosphaerales	Ellin515	0	0.445835	0.00873011	0	0.00580965	0.00544186	0.244086	0.0901623	0	0
Bacteria	Verrucomicrobia	Pedosphaerae	Pedosphaerales	NA	4.5851	1.71508	0.191781	1.5453	1.3934	3.31032	0.00533522	0.190564	0.828379	0.0130844
Bacteria	Verrucomicrobia	Verruco-5	LD1-PB3	NA	0.303834	0.00512908	0.706012	0.0871124	0.739355	0.268325	0.600879	0.0543249	0.290748	0.028038
Bacteria	Verrucomicrobia	Verruco-5	NA	NA	0.310292	0	0.00140808	0.0229775	0.0434195	0.0309767	0	0	0.0284524	0
Bacteria	Verrucomicrobia	Verruco-5	WCHB1-41	RFP12	0.000880677	0.0189381	0.000563233	0.023735	0.264186	0.0150698	0.342121	0.0048352	0.0743911	0.00293731
Bacteria	Verrucomicrobia	Verruco-5	WCHB1-41	WCHB1-25	0.163806	0.0260399	0.100537	0.02222	0.0645177	0.184186	0.022897	0.137092	0.0542373	0.00453948
Bacteria	WS1	NA	NA	NA	0.0669315	1.37499	0.0743467	0.0972124	0.44612	0.25786	0.415036	0.0585913	0.209836	0.272636
Bacteria	WS3	PRR-12	NA	NA	0.186997	0.000394544	0.00675879	0	0	0	0	0	0	0
Bacteria	WWE1	Cloacamonae	Cloacamonales	Cloacamonaceae	4.15592	1.23729	10.992	9.1713	16.6728	6.64325	12.9392	23.1877	7.30277	20.3409
Bacteria	WWE1	Cloacamonae	Cloacamonales	CW-1	0.000293559	0	0	0.017675	0	0.00251163	0	0.525046	0.0397148	0
Bacteria	WWE1	Cloacamonae	Cloacamonales	NA	0.000587118	1.87961	0.048438	0	0	0.00837209	0	0.00682617	0	0
Kingdom	Phylum	Class	Order	Family	Cluster 9			Cluster 10		Cluster 11		Cluster 12		Without Cluster
					STP01	STP04	STP09	STP02	STP08	STP06	STP07	STP03	STP05	STP10
Archaea	Crenarchaeota	MCG	pGrfC26	NA	0.136744	0.403691	0.572168	1.03057	0.447542	0.013107	0.660066	0.178623	0.0883783	0
Archaea	Euryarchaeota	Methanobacteria	Methanobacteriales	Methanobacteriaceae	11.3612	27.814	4.1346	36.0628	11.2546	4.94135	15.5886	32.616	32.902	5.52077
Archaea	Euryarchaeota	Methanobacteria	Methanobacteriales	WSA2	23.3092	14.2208	29.2419	19.3354	20.1981	17.8255	27.3377	32.5583	20.327	0.949697
Archaea	Euryarchaeota	Methanomicrobia	Methanomicrobiales	Methanomicrobiaceae	0.0569768	0.0949861	6.51182	0.336511	2.72194	8.19189	9.63696	0.106598	0.0820655	48.1632
Archaea	Euryarchaeota	Methanomicrobia	Methanomicrobiales	Methanoregulaceae	0	0.101771	0.469995	17.4215	0	29.6677	2.9593	0.319793	0	0
Archaea	Euryarchaeota	Methanomicrobia	Methanomicrobiales	Methanospirillaceae	1.02558	1.44854	1.34868	0.0140213	2.98606	5.50495	13.9934	12.7917	10.1635	0.573993
Archaea	Euryarchaeota	Methanomicrobia	Methanomicrobiales	NA	13.3383	8.16541	9.91758	0.119181	23.2282	0.026214	0.572057	3.48603	23.3319	0.177416
Archaea	Euryarchaeota	Methanomicrobia	Methanosarcinales	Methanosaetaceae	47.023	37.6043	34.2415	20.2748	32.3404	18.6447	19.1639	16.0645	9.67742	1.51325
Archaea	Euryarchaeota	Methanomicrobia	Methanosarcinales	Methanosarcinaceae	0.0455814	0	0	0.0420639	0.124725	0.00655351	0.0220022	0.0547393	0.795404	37.967
Archaea	Euryarchaeota	Methanomicrobia	Methanosarcinales	NA	2.23349	7.57175	4.85662	2.20836	1.75348	13.3692	7.81078	0.489772	0.0252509	0.0208725
Archaea	Euryarchaeota	Thermoplasmata	E2	Methanomassiliicoccaceae	1.43582	1.03467	1.42361	3.14778	4.94497	1.80877	2.0352	0.944973	1.59081	5.11375
Archaea	Parvarchaeota	Parvarchaea	WCHD3-30	NA	0.0341861	1.54013	7.28152	0.00701066	0	0	0.220022	0.388937	1.01635	0
