# Supplementary material for: Comparing microbial community compositions of biogas and sewage treatment plants by analyzing 16S rRNA gene data
Source: Data Brief. 2018 Oct 4;21:395–402. doi: 10.1016/j.dib.2018.09.118 (PMC6197571; doi:10.1016/j.dib.2018.09.118)
Supplement: Supplementary file 2 — Supplementary material [file mmc2.zip › Kopie von Tab. 9_final.xlsx]

## Sheet: (A) Biogas plants
Table 9. Overview of interactions between generalistis species in BPs (A) and STPs (B).Interaction type "pp" are indicating positive interactions, while "np" are indicating negative interactions. Results are illustrated in a matrix, using red color for negative and green color for positive interactions.
A	Node 1	Interaction type	Node 2			Interaction matrix		Acetate-Oxidation	Acetoclastic Methanogenesis			Acetogenesis		Hydrogenotrophic Methanogenesis						Hydrolysis/Acidogenesis													Unknown
	OTU0342	np	OTU0274					OTU0342	OTU0274	OTU0141	OTU0977	OTU0389	OTU0519	OTU0354	OTU1039	OTU0928	OTU1022	OTU0216	OTU0434	OTU0305	OTU0310	OTU0379	OTU0396	OTU0399	OTU0432	OTU0436	OTU0558	OTU0574	OTU0582	OTU0661	OTU0728	OTU0733	OTU0159	OTU0222	OTU0278	OTU0329	OTU0414	OTU0470	OTU0482	OTU0493	OTU0528	OTU0531	OTU0535	OTU0693	OTU0713	OTU0326
	OTU0342	pp	OTU0216			Acetate-Oxidation	OTU0342		-1									1	1																											1
	OTU0342	pp	OTU0434			Acetoclastic Methanogenesis	OTU0274	-1								1			-1													1														1
	OTU0274	np	OTU0434				OTU0141						-1													-1		1		1						-1		-1			1
	OTU0274	pp	OTU0928				OTU0977					1									-1				-1	-1			-1					-1					-1				1		-1
	OTU0519	np	OTU0141			Acetogenesis	OTU0389				1					-1			-1																							-1
	OTU0389	pp	OTU0977				OTU0519			-1																																-1
	OTU0389	np	OTU0434			Hydrogenotrophic Methanogenesis	OTU0354								1																	-1				-1
	OTU0389	np	OTU0928				OTU1039							1					1			1			-1		-1					-1					-1
	OTU0519	np	OTU0531				OTU0928		1			-1											-1								-1				-1	-1								-1
	OTU0389	np	OTU0531				OTU1022																	1				1	-1				1				-1				1	1		-1	-1
	OTU0434	pp	OTU1039				OTU0216	1												1	-1	1		-1							-1	1	-1		-1			-1	-1	-1				-1	1
	OTU0354	pp	OTU1039				OTU0434	1	-1			-1			1						-1	1			-1	-1	-1	1			-1						-1	-1	-1					-1
	OTU0582	np	OTU0977			Hydrolysis/Acidogenesis	OTU0305											1														-1
	OTU0310	np	OTU0977				OTU0310				-1							-1	-1
	OTU0432	np	OTU0977				OTU0379								1			1	1																				-1							1
	OTU0436	np	OTU0977				OTU0396									-1
	OTU0436	np	OTU0141				OTU0399										1	-1
	OTU0574	pp	OTU0141				OTU0432				-1				-1				-1
	OTU0661	pp	OTU0141				OTU0436			-1	-1								-1
	OTU0733	pp	OTU0274				OTU0558								-1				-1																								1
	OTU0582	np	OTU1022				OTU0574			1							1		1
	OTU0310	np	OTU0216				OTU0582				-1						-1
	OTU0728	np	OTU0216				OTU0661			1																																				1
	OTU0310	np	OTU0434				OTU0728									-1		-1	-1																							-1
	OTU0728	np	OTU0434				OTU0733		1					-1	-1			1		-1														-1					-1
	OTU0728	np	OTU0928			Unknown	OTU0159										1	-1																												-1
	OTU0432	np	OTU0434				OTU0222				-1																					-1
	OTU0396	np	OTU0928				OTU0278									-1		-1
	OTU0432	np	OTU1039				OTU0329			-1				-1		-1																					1
	OTU0558	np	OTU0434				OTU0414								-1		-1		-1																	1
	OTU0558	np	OTU1039				OTU0470			-1								-1	-1
	OTU0733	np	OTU0354				OTU0482				-1							-1	-1			-1										-1
	OTU0733	np	OTU1039				OTU0493											-1																												-1
	OTU0436	np	OTU0434				OTU0528			1							1																												-1
	OTU0399	np	OTU0216				OTU0531					-1	-1				1														-1															1
	OTU0305	pp	OTU0216				OTU0535				1																1
	OTU0379	pp	OTU0216				OTU0693									-1	-1	-1	-1
	OTU0379	pp	OTU0434				OTU0713				-1						-1	1																							-1
	OTU0379	pp	OTU1039				OTU0326	1	1													1								1			-1							-1		1
	OTU0574	pp	OTU0434
	OTU0574	pp	OTU1022
	OTU0733	pp	OTU0216
	OTU0399	pp	OTU1022
	OTU0305	np	OTU0733
	OTU0728	np	OTU0531
	OTU0379	np	OTU0482
	OTU0326	pp	OTU0342
	OTU0482	np	OTU0977
	OTU0329	np	OTU0141
	OTU0222	np	OTU0977
	OTU0713	np	OTU0977
	OTU0470	np	OTU0141
	OTU0326	pp	OTU0274
	OTU0535	pp	OTU0977
	OTU0528	pp	OTU0141
	OTU0159	np	OTU0216
	OTU0482	np	OTU0216
	OTU0482	np	OTU0434
	OTU0493	np	OTU0216
	OTU0693	np	OTU0216
	OTU0693	np	OTU0434
	OTU0693	np	OTU0928
	OTU0693	np	OTU1022
	OTU0278	np	OTU0216
	OTU0278	np	OTU0928
	OTU0329	np	OTU0928
	OTU0329	np	OTU0354
	OTU0713	np	OTU1022
	OTU0414	np	OTU0434
	OTU0414	np	OTU1039
	OTU0414	np	OTU1022
	OTU0470	np	OTU0216
	OTU0470	np	OTU0434
	OTU0159	pp	OTU1022
	OTU0531	pp	OTU1022
	OTU0713	pp	OTU0216
	OTU0528	pp	OTU1022
	OTU0482	np	OTU0733
	OTU0222	np	OTU0733
	OTU0326	pp	OTU0379
	OTU0326	pp	OTU0661
	OTU0535	pp	OTU0558
	OTU0159	np	OTU0326
	OTU0326	np	OTU0493
	OTU0528	np	OTU0713
	OTU0326	pp	OTU0531
	OTU0329	pp	OTU0414

## Sheet: (B) Sewage treatment plants
Supplementary Table 9. Overview of interactions between generalistis species in BPs (A) and STPs (B). Interaction type "pp" indicating positive interactions, while "np" suggests negative interactions. Results are illustrated in a matrix, using red color for negative and green color for positive interactions.
B	Node 1	Interaction type	Node 2			Interaction matrix		Hydrogenotrophic Methanogenesis	Hydrolysis/Acidogenesis				Unknown
	OTU0129	np	OTU0883					OTU0789	OTU0556	OTU0883	OTU0121	OTU0363	OTU1021	OTU0964	OTU0707	OTU0322	OTU0129	OTU0228
	OTU0228	pp	OTU0883			Hydrogenotrophic Methanogenesis	OTU0789
	OTU0556	np	OTU0883			Hydrolysis/Acidogenesis	OTU0556			-1
							OTU0883		-1								-1	1
							OTU0121
							OTU0363
						Unknown	OTU1021
							OTU0964
							OTU0707
							OTU0322
							OTU0129			-1
							OTU0228			1
